# Supplementary material for: (S)-Perillaldehyde azine
Source: Acta Crystallogr Sect E Struct Rep Online. 2010 Feb 6;66(Pt 3):o561. doi: 10.1107/S1600536810004071 (PMC2983686; doi:10.1107/S1600536810004071)
Supplement: Supplementary file 2 [file e-66-0o561-Isup2.hkl]

# 
# h,k,l, Fc-squared, Fo-squared, sigma(Fo-squared) and status flag 
# 
data_I
_shelx_title '  P21' 
_shelx_refln_list_code          4 
_shelx_F_calc_maximum      139.18 
_exptl_crystal_F_000       324.00 
_reflns_d_resolution_high  0.7787 
 
loop_ 
 _symmetry_equiv_pos_as_xyz 
 'x, y, z' 
 '-x, y+1/2, -z' 
 
_cell_length_a     8.8200 
_cell_length_b     9.7603 
_cell_length_c    10.1710 
_cell_angle_alpha  90.000 
_cell_angle_beta   94.970 
_cell_angle_gamma  90.000 
 
_shelx_F_squared_multiplier     1.000 
 
loop_ 
 _refln_index_h 
 _refln_index_k 
 _refln_index_l 
 _refln_F_squared_calc 
 _refln_F_squared_meas 
 _refln_F_squared_sigma 
 _refln_observed_status 
   1   0   0       15.79        8.19      0.43 o 
   2   0   0        4.03        3.74      0.62 o 
   3   0   0       38.61       36.83      0.81 o 
   4   0   0       14.01       12.74      0.53 o 
   5   0   0       27.36       31.88      1.76 o 
   6   0   0       32.99       30.37      1.00 o 
   7   0   0       74.18       73.57      1.93 o 
   8   0   0       11.23        9.88      1.11 o 
   9   0   0       16.52       16.46      3.74 o 
  10   0   0        0.11       -0.51      1.11 o 
  11   0   0       24.82       29.69      3.31 o 
   1   1   0     1046.69     1054.49     23.93 o 
   2   1   0       88.60       79.45      2.16 o 
   3   1   0       26.52       25.10      0.78 o 
   4   1   0      235.27      254.71      4.89 o 
   5   1   0       88.43       91.31      1.26 o 
   6   1   0       95.96       85.86      1.27 o 
   7   1   0       65.26       59.95      1.23 o 
   8   1   0       43.49       42.85      1.27 o 
   9   1   0        0.03       -0.12      0.66 o 
  10   1   0       10.99       11.06      1.26 o 
  11   1   0        3.17        2.25      1.94 o 
   0   2   0    10383.60    11044.13    654.50 o 
   1   2   0      901.35      910.82      9.11 o 
   2   2   0       28.51       27.82      0.43 o 
   3   2   0      725.05      780.13      7.90 o 
   4   2   0      217.51      208.96      2.37 o 
   5   2   0       33.18       93.65      3.16 o 
   6   2   0        4.96        1.98      0.54 o 
   7   2   0       53.09       48.88      2.90 o 
   8   2   0      155.20      149.36      2.67 o 
   9   2   0       10.38        9.25      0.86 o 
  10   2   0        7.37       12.24      1.57 o 
  11   2   0       16.53       13.15      2.82 o 
   1   3   0     2730.13     2756.74     56.77 o 
   2   3   0       41.14       34.58      0.63 o 
   3   3   0      107.72      126.08      1.53 o 
   4   3   0      239.30      236.93      2.66 o 
   5   3   0       16.30       38.23      0.96 o 
   6   3   0       32.77       29.25      0.81 o 
   7   3   0       48.07       45.77      1.07 o 
   8   3   0       29.58       28.60      1.04 o 
   9   3   0        3.49        3.33      0.77 o 
  10   3   0        4.21        4.47      1.37 o 
   0   4   0      407.99      428.94     17.95 o 
   1   4   0      470.59      517.11      7.31 o 
   2   4   0       14.49       18.85      0.40 o 
   3   4   0      226.20      257.66      2.84 o 
   4   4   0       44.06       46.50      0.81 o 
   5   4   0       72.87       72.48      1.39 o 
   6   4   0       22.30       21.85      1.27 o 
   7   4   0        5.42        6.28      0.77 o 
   8   4   0       45.92       43.70      1.31 o 
   9   4   0       25.25       25.32      1.15 o 
  10   4   0        9.82       17.53      1.75 o 
   1   5   0      614.95      655.59     14.89 o 
   2   5   0      216.99      225.10      3.31 o 
   3   5   0       33.37       34.30      0.96 o 
   4   5   0       59.07       55.23      1.07 o 
   5   5   0       70.79       71.32      1.53 o 
   6   5   0       14.36       13.24      1.00 o 
   7   5   0       12.37       12.48      0.88 o 
   8   5   0        7.43        7.21      1.00 o 
   9   5   0        1.26        1.44      1.00 o 
  10   5   0       14.90       25.64      2.14 o 
   0   6   0       56.98       54.49      2.62 o 
   1   6   0      393.08      431.90      9.08 o 
   2   6   0       54.10       45.93      1.13 o 
   3   6   0       45.57       42.89      0.96 o 
   4   6   0       11.37        8.15      0.63 o 
   5   6   0       74.63       77.14      1.89 o 
   6   6   0       17.57       17.29      1.44 o 
   7   6   0       50.76       47.32      2.31 o 
   8   6   0        0.01       -0.02      0.71 o 
   9   6   0        8.70       12.07      1.30 o 
   1   7   0       65.61       53.57      1.40 o 
   2   7   0      280.24      257.41      5.73 o 
   3   7   0       12.77       12.68      0.73 o 
   4   7   0       18.55       15.65      0.81 o 
   5   7   0       10.17       11.50      0.82 o 
   6   7   0       22.46       21.25      1.01 o 
   7   7   0        4.98        3.86      0.77 o 
   8   7   0        1.41        2.05      0.81 o 
   9   7   0        0.05       -1.17      1.17 o 
   0   8   0      178.81      187.40     13.08 o 
   1   8   0      134.11      131.77      2.26 o 
   2   8   0      239.32      236.25      3.18 o 
   3   8   0       23.53       20.87      1.00 o 
   4   8   0        6.09        5.67      0.98 o 
   5   8   0       34.91       34.32      1.86 o 
   6   8   0       12.50       12.58      1.39 o 
   7   8   0        5.72        4.59      0.92 o 
   8   8   0        6.31        6.03      1.21 o 
   1   9   0       81.61       73.75      1.61 o 
   2   9   0      112.31       98.49      2.37 o 
   3   9   0       17.41       16.83      1.03 o 
   4   9   0       46.00       45.40      1.92 o 
   5   9   0        6.85        6.72      1.10 o 
   6   9   0        0.81        0.89      0.84 o 
   7   9   0        8.31       11.03      1.14 o 
   0  10   0        9.28        8.24      1.10 o 
   1  10   0        0.01       -0.24      0.72 o 
   2  10   0       43.74       43.97      1.58 o 
   3  10   0        4.27        3.97      0.89 o 
   4  10   0        9.47        9.47      1.11 o 
   5  10   0        0.91        1.18      0.94 o 
   6  10   0        1.90        1.49      1.03 o 
   1  11   0       20.10       18.97      1.22 o 
   2  11   0       16.93       15.52      1.26 o 
   3  11   0        3.45        2.69      0.95 o 
   4  11   0        8.18        8.01      1.17 o 
   5  11   0        1.67        2.10      1.17 o 
   0  12   0       98.24      114.97      5.06 o 
   1  12   0       21.39       22.52      1.45 o 
   2  12   0        2.12       -0.21      1.04 o 
   3  12   0        5.89        7.09      1.22 o 
 -11   0   1        7.94        9.30      2.39 o 
 -10   0   1        0.09       -1.28      1.71 o 
  -9   0   1       56.83       58.32      2.55 o 
  -8   0   1       36.64       32.55      1.51 o 
  -7   0   1      144.46      129.54      2.67 o 
  -6   0   1       20.15       19.62      0.81 o 
  -5   0   1       97.20       99.36      1.97 o 
  -4   0   1       98.54      101.94      1.82 o 
  -3   0   1       35.17       35.92      0.96 o 
  -1   0   1        0.02       -0.35      0.35 o 
   0   0   1      763.69      885.41     16.34 o 
   1   0   1        1.04        1.06      0.45 o 
   2   0   1     1515.66     1449.51     35.18 o 
   3   0   1      222.77      225.76      4.34 o 
   4   0   1     1151.19     1266.54     17.99 o 
   5   0   1      114.41      115.57      2.15 o 
   6   0   1       22.07       18.18      0.81 o 
   7   0   1      703.67      670.84     12.64 o 
   8   0   1       19.78       18.93      1.30 o 
   9   0   1        0.54        0.71      0.97 o 
  10   0   1        4.14        5.85      1.56 o 
  11   0   1        6.26        8.56      1.66 o 
 -11   1   1       18.19       14.53      1.96 o 
 -10   1   1        2.46        2.83      1.43 o 
  -9   1   1       21.68       21.80      1.23 o 
  -8   1   1      590.56      557.27      7.58 o 
  -7   1   1       43.57       40.64      0.88 o 
  -6   1   1      253.79      266.01      5.57 o 
  -5   1   1      136.85      142.25      1.92 o 
  -4   1   1       52.43       53.48      0.80 o 
  -3   1   1      217.33      214.93      2.34 o 
  -2   1   1       21.96       22.99      0.38 o 
  -1   1   1        9.39        9.56      0.32 o 
   0   1   1      148.23      154.43      3.15 o 
   1   1   1      310.71      324.39      6.72 o 
   2   1   1      261.17      251.69      3.05 o 
   3   1   1      443.71      468.28      9.47 o 
   4   1   1     1154.50     1259.73     44.82 o 
   5   1   1       59.75       66.21      1.74 o 
   6   1   1       92.47       88.10      1.66 o 
   7   1   1      159.80      155.88      2.65 o 
   8   1   1      104.54       99.16      2.05 o 
   9   1   1        5.83        5.04      0.82 o 
  10   1   1        6.45        7.32      1.51 o 
  11   1   1       14.44       17.64      1.94 o 
 -11   2   1        0.94        1.49      2.10 o 
 -10   2   1        9.30       12.40      2.35 o 
  -9   2   1       96.24       94.50      2.36 o 
  -8   2   1       74.12       76.44      3.89 o 
  -7   2   1      126.25      113.57      1.82 o 
  -6   2   1       24.79       24.19      0.63 o 
  -5   2   1      636.15      635.76      7.23 o 
  -4   2   1      232.29      233.90      2.61 o 
  -3   2   1      498.78      521.81      7.63 o 
  -2   2   1       22.04       20.44      0.40 o 
  -1   2   1      500.19      493.38     10.27 o 
   0   2   1      720.84      811.10     23.00 o 
   1   2   1      283.36      291.99      4.73 o 
   2   2   1        0.30        0.17      0.15 o 
   3   2   1      173.06      177.65      2.25 o 
   4   2   1      589.66      641.47      7.28 o 
   5   2   1       50.22       52.44      1.12 o 
   6   2   1       51.14       46.96      1.14 o 
   7   2   1      589.66      560.57      9.52 o 
   8   2   1       45.12       37.57      1.93 o 
   9   2   1        6.09        6.06      1.71 o 
  10   2   1       11.69       12.61      1.40 o 
  11   2   1        0.88        1.20      1.83 o 
 -10   3   1       17.91       20.95      2.84 o 
  -9   3   1       33.08       35.61      1.43 o 
  -8   3   1      148.79      136.18      4.14 o 
  -7   3   1        0.66        0.53      0.43 o 
  -6   3   1       18.74       19.19      0.66 o 
  -5   3   1      191.59      206.11      3.52 o 
  -4   3   1       75.00       78.38      1.72 o 
  -3   3   1      154.68      160.00      3.15 o 
  -2   3   1       90.63      101.12      1.68 o 
  -1   3   1        0.15        0.01      0.14 o 
   0   3   1       56.02       62.21      1.36 o 
   1   3   1     1224.09     1279.98     32.58 o 
   2   3   1      167.96      172.20      2.12 o 
   3   3   1      517.81      547.57     10.35 o 
   4   3   1      317.22      339.87      4.12 o 
   5   3   1       75.13       89.40      2.31 o 
   6   3   1       82.59       79.06      1.47 o 
   7   3   1      157.61      154.19      2.83 o 
   8   3   1       27.48       22.88      0.98 o 
   9   3   1        5.49        5.20      0.90 o 
  10   3   1        0.32        3.64      1.08 o 
 -10   4   1       18.21       26.48      2.56 o 
  -9   4   1       43.19       40.16      1.61 o 
  -8   4   1       27.75       25.72      1.53 o 
  -7   4   1        4.10        3.87      0.53 o 
  -6   4   1      124.99      107.63      1.77 o 
  -5   4   1       28.52       34.09      1.11 o 
  -4   4   1      293.89      313.91      6.57 o 
  -3   4   1       31.22       40.63      0.89 o 
  -2   4   1      176.78      173.61      2.16 o 
  -1   4   1      106.06       94.35      1.31 o 
   0   4   1       26.55       26.64      0.75 o 
   1   4   1       69.10       71.57      1.69 o 
   2   4   1      102.70      117.54      2.13 o 
   3   4   1      342.88      374.45      4.00 o 
   4   4   1       88.86       81.69      1.32 o 
   5   4   1      243.04      243.05      3.36 o 
   6   4   1       41.91       34.43      1.77 o 
   7   4   1       87.34       79.91      2.59 o 
   8   4   1        6.95        5.14      0.73 o 
   9   4   1        1.26        0.99      0.72 o 
  10   4   1       14.85       16.17      1.37 o 
 -10   5   1       18.07       26.95      2.44 o 
  -9   5   1        2.57        2.99      1.09 o 
  -8   5   1        2.30        1.11      0.98 o 
  -7   5   1       77.57       67.22      1.58 o 
  -6   5   1      111.26       99.84      2.50 o 
  -5   5   1       16.20       24.69      1.37 o 
  -4   5   1       51.59       53.13      2.01 o 
  -3   5   1       37.51       32.25      0.63 o 
  -2   5   1       18.60       21.98      0.55 o 
  -1   5   1        0.17        0.08      0.21 o 
   0   5   1       23.82       20.99      0.62 o 
   1   5   1      224.64      253.64      4.25 o 
   2   5   1       38.78       41.30      0.82 o 
   3   5   1      148.97      163.14      3.14 o 
   4   5   1       10.59        9.87      0.98 o 
   5   5   1      350.83      345.77     10.13 o 
   6   5   1       57.28       52.19      1.35 o 
   7   5   1       12.48       10.72      1.39 o 
   8   5   1       19.48       18.69      1.31 o 
   9   5   1        9.29        9.19      0.96 o 
  10   5   1        2.58        1.60      1.48 o 
  -9   6   1       11.67       13.45      1.39 o 
  -8   6   1        0.25        0.00      0.96 o 
  -7   6   1       78.04       68.40      5.15 o 
  -6   6   1      336.98      335.62     10.58 o 
  -5   6   1       31.21       34.70      1.90 o 
  -4   6   1       17.47       15.49      0.81 o 
  -3   6   1      106.78      107.98      1.50 o 
  -2   6   1       55.44       53.53      1.34 o 
  -1   6   1       20.86       17.08      0.61 o 
   0   6   1       44.86       46.99      1.68 o 
   1   6   1       59.31       62.81      1.38 o 
   2   6   1      174.72      157.49      2.18 o 
   3   6   1      150.53      149.40      4.20 o 
   4   6   1       15.33       13.78      0.73 o 
   5   6   1      461.61      435.15      6.10 o 
   6   6   1      136.07      128.21      3.02 o 
   7   6   1       24.09       23.50      1.18 o 
   8   6   1        1.77        1.03      0.76 o 
   9   6   1        3.87        4.59      1.34 o 
  -9   7   1       17.64       23.22      1.74 o 
  -8   7   1       11.34       12.30      1.28 o 
  -7   7   1       61.04       58.70      2.62 o 
  -6   7   1       87.71       81.79      1.88 o 
  -5   7   1       19.46       20.44      0.94 o 
  -4   7   1       16.78       14.68      0.81 o 
  -3   7   1       88.13       81.76      1.67 o 
  -2   7   1       19.73       21.70      0.78 o 
  -1   7   1        3.39        2.15      0.45 o 
   0   7   1       26.58       26.13      1.13 o 
   1   7   1       53.27       49.54      1.03 o 
   2   7   1       91.93       85.69      1.45 o 
   3   7   1       49.35       47.72      1.91 o 
   4   7   1        1.39        0.28      0.53 o 
   5   7   1      256.99      242.47      5.63 o 
   6   7   1       93.29       84.63      2.27 o 
   7   7   1        0.22       -0.09      0.69 o 
   8   7   1        1.32        0.36      0.83 o 
   9   7   1       12.17       12.81      1.21 o 
  -8   8   1        4.92        5.53      1.22 o 
  -7   8   1        7.82        7.62      1.12 o 
  -6   8   1      133.59      128.69      3.65 o 
  -5   8   1       10.98       12.13      1.51 o 
  -4   8   1       18.17       16.44      1.29 o 
  -3   8   1       90.01       88.58      1.85 o 
  -2   8   1       65.75       63.69      1.52 o 
  -1   8   1       42.55       41.70      1.59 o 
   0   8   1        1.86        1.37      0.49 o 
   1   8   1       24.20       22.86      0.77 o 
   2   8   1      142.95      151.08      4.95 o 
   3   8   1        8.34        7.05      0.72 o 
   4   8   1        5.66        4.48      0.70 o 
   5   8   1      102.46       99.65      2.25 o 
   6   8   1       22.47       19.95      1.09 o 
   7   8   1        0.41        0.39      0.80 o 
   8   8   1        3.28        2.80      0.97 o 
  -7   9   1        0.94        1.49      1.17 o 
  -6   9   1       12.64       10.95      1.20 o 
  -5   9   1        2.11        2.58      0.79 o 
  -4   9   1        6.20        4.81      0.83 o 
  -3   9   1       13.39       12.54      1.03 o 
  -2   9   1       25.46       25.13      1.09 o 
  -1   9   1        3.20        2.12      0.61 o 
   0   9   1       11.89       13.92      0.96 o 
   1   9   1       69.06       67.09      1.52 o 
   2   9   1      140.48      137.87      3.13 o 
   3   9   1      101.24       98.63      2.07 o 
   4   9   1        4.18        3.48      0.80 o 
   5   9   1       15.85       14.52      1.13 o 
   6   9   1       39.01       41.57      1.61 o 
   7   9   1       12.07       10.89      1.10 o 
  -6  10   1        8.02        8.82      1.52 o 
  -5  10   1        2.68        0.91      0.98 o 
  -4  10   1       82.88       89.52      2.37 o 
  -3  10   1       30.39       28.12      1.39 o 
  -2  10   1        5.67        5.73      0.91 o 
  -1  10   1        1.40        0.47      0.59 o 
   0  10   1        7.29        3.64      1.19 o 
   1  10   1        3.03        2.09      0.80 o 
   2  10   1        0.52        1.62      0.80 o 
   3  10   1        4.08        2.02      0.86 o 
   4  10   1       11.00       11.29      1.13 o 
   5  10   1        4.22        4.51      0.94 o 
   6  10   1       25.87       29.49      1.39 o 
  -5  11   1        7.19        8.27      1.40 o 
  -4  11   1        1.92        0.46      1.04 o 
  -3  11   1       16.28       18.58      2.11 o 
  -2  11   1       22.05       23.93      1.34 o 
  -1  11   1        1.87        0.95      0.88 o 
   0  11   1       22.75       23.48      1.25 o 
   1  11   1        2.72        2.30      0.91 o 
   2  11   1       24.26       21.20      1.30 o 
   3  11   1       42.26       45.71      1.74 o 
   4  11   1        7.17        8.04      1.16 o 
   5  11   1        4.12        4.94      1.14 o 
  -3  12   1        6.84        5.50      1.63 o 
  -2  12   1        1.95        1.49      1.12 o 
  -1  12   1       32.19       34.26      1.98 o 
   0  12   1        8.43        8.54      2.32 o 
   1  12   1       10.83       11.84      1.23 o 
   2  12   1        4.37        2.45      1.17 o 
 -11   0   2        0.00       -0.81      1.89 o 
 -10   0   2        1.73        1.19      1.59 o 
  -9   0   2      104.27      104.19      4.50 o 
  -8   0   2       23.41       23.33      1.52 o 
  -7   0   2       63.12       58.19      1.51 o 
  -6   0   2       17.87       16.20      1.01 o 
  -4   0   2      163.05      183.26      2.95 o 
  -3   0   2       31.10       27.55      0.66 o 
  -2   0   2     2092.43     2139.91     30.07 o 
  -1   0   2      298.93      314.58      5.64 o 
   0   0   2     1557.00     1622.45     36.79 o 
   2   0   2      589.55      588.30     10.16 o 
   3   0   2        0.13        0.05      0.23 o 
   4   0   2        0.71        0.34      0.38 o 
   5   0   2        0.42        0.46      0.51 o 
   6   0   2        1.09        0.84      0.49 o 
   7   0   2       21.04       20.87      1.60 o 
   8   0   2        5.48        7.11      1.91 o 
   9   0   2       47.45       49.60      2.17 o 
  10   0   2        1.10        0.42      2.46 o 
  11   0   2       98.99      116.18      5.17 o 
 -11   1   2        5.55        8.17      2.33 o 
 -10   1   2        4.91        5.78      1.91 o 
  -9   1   2       31.67       29.13      1.71 o 
  -8   1   2        1.67        0.73      0.57 o 
  -7   1   2       21.95       20.21      0.90 o 
  -6   1   2       21.78       18.34      0.56 o 
  -5   1   2       52.75       55.48      1.06 o 
  -4   1   2      563.36      558.82      8.92 o 
  -3   1   2       58.84       54.83      1.01 o 
  -2   1   2       89.23       86.82      1.01 o 
  -1   1   2    19370.18    14902.67    209.52 o 
   0   1   2      914.42     1010.47     10.05 o 
   1   1   2      172.69      184.64      2.48 o 
   2   1   2      222.00      227.99      2.43 o 
   3   1   2       99.89      102.39      1.29 o 
   4   1   2        8.17        8.45      0.53 o 
   5   1   2       19.03       29.89      1.24 o 
   6   1   2      106.50      101.14      2.63 o 
   7   1   2       73.78       67.80      1.75 o 
   8   1   2       90.00       88.82      2.04 o 
   9   1   2        3.82        2.93      0.79 o 
  10   1   2       54.78       71.80      2.24 o 
 -11   2   2        5.68        6.59      1.71 o 
 -10   2   2        3.37        4.78      1.65 o 
  -9   2   2       39.65       37.30      1.67 o 
  -8   2   2        1.47        1.20      0.59 o 
  -7   2   2       82.65       72.46      1.34 o 
  -6   2   2       25.41       20.66      0.58 o 
  -5   2   2       38.75       45.44      0.90 o 
  -4   2   2      246.47      276.20      3.03 o 
  -3   2   2      116.68      117.33      1.46 o 
  -2   2   2      553.27      494.04      6.20 o 
  -1   2   2     3371.30     3384.88     33.35 o 
   0   2   2      212.36      236.87      3.50 o 
   1   2   2      476.48      470.30      6.98 o 
   2   2   2        5.16        5.90      0.30 o 
   3   2   2      229.64      228.23      3.23 o 
   4   2   2        2.94        2.34      0.34 o 
   5   2   2       97.41       94.72      1.52 o 
   6   2   2      243.44      236.92      4.91 o 
   7   2   2      151.61      147.78      2.89 o 
   8   2   2       11.29        6.87      0.75 o 
   9   2   2       17.35       21.91      1.62 o 
  10   2   2        2.53        1.25      1.28 o 
 -10   3   2        5.67        7.15      2.10 o 
  -9   3   2       24.89       28.79      1.48 o 
  -8   3   2       41.54       38.37      1.71 o 
  -7   3   2       10.33       10.94      0.74 o 
  -6   3   2        0.72        0.69      0.32 o 
  -5   3   2      142.41      139.76      2.09 o 
  -4   3   2      358.11      366.92      4.23 o 
  -3   3   2       92.78       96.27      1.75 o 
  -2   3   2       72.96       78.16      1.44 o 
  -1   3   2      146.59      167.17      3.51 o 
   0   3   2     1044.92     1238.87     21.39 o 
   1   3   2      620.19      650.40     13.75 o 
   2   3   2      177.39      191.42      3.71 o 
   3   3   2        7.10        4.86      0.33 o 
   4   3   2       23.35       20.62      0.61 o 
   5   3   2        8.86       18.19      0.86 o 
   6   3   2      185.66      172.31      2.50 o 
   7   3   2      273.10      255.36      6.50 o 
   8   3   2       92.55       78.38      3.65 o 
   9   3   2        0.97        0.80      0.83 o 
  10   3   2        2.68        3.32      1.32 o 
 -10   4   2        7.11       10.65      1.70 o 
  -9   4   2        3.49        3.07      1.29 o 
  -8   4   2       17.93       17.99      1.45 o 
  -7   4   2       51.62       45.54      1.24 o 
  -6   4   2       22.80       23.44      0.73 o 
  -5   4   2       32.82       52.19      1.67 o 
  -4   4   2       98.38       99.11      3.08 o 
  -3   4   2       93.36       86.06      1.39 o 
  -2   4   2     1075.24     1073.87     24.63 o 
  -1   4   2      215.36      215.78      3.77 o 
   0   4   2      327.22      403.25      7.19 o 
   1   4   2      286.15      313.36      5.34 o 
   2   4   2      198.16      212.18      2.64 o 
   3   4   2      109.49      111.15      1.87 o 
   4   4   2       13.19       15.04      0.67 o 
   5   4   2       12.81       12.23      0.66 o 
   6   4   2       37.38       36.21      1.12 o 
   7   4   2       59.91       55.49      1.46 o 
   8   4   2        0.68        1.38      0.68 o 
   9   4   2        5.37        6.65      0.98 o 
  10   4   2        9.65       13.85      1.33 o 
 -10   5   2       15.81       14.73      1.95 o 
  -9   5   2        0.39        0.24      1.21 o 
  -8   5   2       24.50       22.78      1.26 o 
  -7   5   2       21.63       20.69      1.12 o 
  -6   5   2       42.57       39.53      1.43 o 
  -5   5   2       33.09       67.63      2.26 o 
  -4   5   2       76.71       73.17      1.64 o 
  -3   5   2      172.35      156.35      3.89 o 
  -2   5   2      693.45      706.01     20.36 o 
  -1   5   2       52.48       52.79      1.39 o 
   0   5   2      341.68      442.49     10.92 o 
   1   5   2      237.31      245.64      4.46 o 
   2   5   2       76.60       80.74      1.28 o 
   3   5   2       11.96       11.94      0.62 o 
   4   5   2       15.94       15.63      0.75 o 
   5   5   2      178.40      171.11      4.74 o 
   6   5   2       37.70       34.12      1.11 o 
   7   5   2       23.53       20.02      0.99 o 
   8   5   2       37.53       37.84      1.70 o 
   9   5   2        9.16        9.24      1.01 o 
  10   5   2       11.94       12.13      2.37 o 
  -9   6   2        5.93        6.82      2.39 o 
  -8   6   2        2.13        3.16      0.94 o 
  -7   6   2       17.08       14.62      1.32 o 
  -6   6   2       58.16       63.46      2.71 o 
  -5   6   2        8.23       49.08      2.62 o 
  -4   6   2       44.19       39.65      1.21 o 
  -3   6   2      207.30      190.69      3.16 o 
  -2   6   2       57.77       48.92      1.27 o 
  -1   6   2      159.61      146.42      3.22 o 
   0   6   2       28.78       35.22      0.84 o 
   1   6   2      210.14      203.41      2.67 o 
   2   6   2        9.09        6.29      0.44 o 
   3   6   2       27.89       25.07      0.87 o 
   4   6   2       16.79       18.61      0.83 o 
   5   6   2       57.84       55.00      1.41 o 
   6   6   2       38.23       35.49      1.21 o 
   7   6   2        0.10       -0.36      0.66 o 
   8   6   2        6.72        6.01      0.88 o 
   9   6   2       23.94       31.17      1.41 o 
  -9   7   2        2.58        2.62      1.16 o 
  -8   7   2        4.67        5.06      1.13 o 
  -7   7   2        2.22        1.70      1.02 o 
  -6   7   2       78.86       74.78      2.93 o 
  -5   7   2       10.41       30.48      2.03 o 
  -4   7   2       30.35       27.57      2.42 o 
  -3   7   2      424.68      416.22      7.39 o 
  -2   7   2      468.83      430.68      8.24 o 
  -1   7   2       36.61       34.08      0.97 o 
   0   7   2       29.49       37.07      1.07 o 
   1   7   2       21.83       21.75      0.71 o 
   2   7   2       53.92       60.71      1.46 o 
   3   7   2        8.84        9.36      1.12 o 
   4   7   2        9.99        9.41      0.91 o 
   5   7   2       83.24       84.19      1.88 o 
   6   7   2       28.79       25.58      1.10 o 
   7   7   2        2.30        2.49      0.78 o 
   8   7   2        0.94        0.57      0.86 o 
   9   7   2       11.39       10.80      2.12 o 
  -8   8   2        5.81        6.37      1.30 o 
  -7   8   2        4.13        6.03      1.44 o 
  -6   8   2       13.47       14.42      1.30 o 
  -5   8   2       19.97       32.32      2.58 o 
  -4   8   2        1.10        0.59      0.61 o 
  -3   8   2      152.36      140.24      3.41 o 
  -2   8   2      125.26      114.31      2.95 o 
  -1   8   2       22.03       20.31      1.09 o 
   0   8   2      163.44      169.05      4.42 o 
   1   8   2       99.60       84.38      1.51 o 
   2   8   2       55.02       50.43      1.31 o 
   3   8   2       17.18       16.66      0.86 o 
   4   8   2       12.18       12.37      0.87 o 
   5   8   2        5.20        6.95      0.82 o 
   6   8   2        9.81        8.46      0.91 o 
   7   8   2        0.70        0.60      0.97 o 
   8   8   2        6.79        6.74      1.05 o 
  -7   9   2       13.15       17.77      1.58 o 
  -6   9   2        8.14        7.68      1.19 o 
  -5   9   2        4.60        6.25      1.21 o 
  -4   9   2       21.35       19.16      1.17 o 
  -3   9   2      164.07      154.52      3.18 o 
  -2   9   2       10.74        7.32      0.85 o 
  -1   9   2        3.73        2.38      0.59 o 
   0   9   2       20.18       21.35      0.89 o 
   1   9   2       45.30       49.44      2.53 o 
   2   9   2        2.60        3.26      0.68 o 
   3   9   2        5.43        5.98      0.91 o 
   4   9   2        0.35       -0.66      0.66 o 
   5   9   2       19.30       21.91      1.14 o 
   6   9   2        3.40        2.41      0.84 o 
   7   9   2       29.12       32.99      1.58 o 
  -6  10   2       11.07       12.33      1.87 o 
  -5  10   2        5.76        7.58      1.43 o 
  -4  10   2       23.24       21.17      1.31 o 
  -3  10   2        4.87        3.94      0.92 o 
  -2  10   2       15.29       11.94      1.81 o 
  -1  10   2       31.32       30.54      1.12 o 
   0  10   2       30.92       31.46      1.30 o 
   1  10   2       85.01       79.82      2.58 o 
   2  10   2        3.32        2.58      0.83 o 
   3  10   2       17.97       19.62      1.20 o 
   4  10   2        1.11        0.88      0.78 o 
   5  10   2        2.22        0.77      0.87 o 
   6  10   2       29.90       36.29      1.89 o 
  -5  11   2        8.79       12.18      4.83 o 
  -4  11   2        0.42        0.32      1.07 o 
  -3  11   2        9.30        5.51      1.12 o 
  -2  11   2       38.36       41.72      1.65 o 
  -1  11   2       70.37       70.66      3.01 o 
   0  11   2        1.13        2.02      0.85 o 
   1  11   2        0.01        0.37      0.87 o 
   2  11   2        3.73        3.08      1.56 o 
   3  11   2        8.41        7.78      1.09 o 
   4  11   2        5.41        3.41      1.06 o 
  -2  12   2       34.19       37.17      1.76 o 
  -1  12   2        8.12        6.39      2.04 o 
   0  12   2       10.74       12.52      1.26 o 
   1  12   2       12.83       11.99      1.29 o 
   2  12   2        5.18        5.11      1.15 o 
 -11   0   3        1.05        2.46      2.33 o 
 -10   0   3        5.32        6.34      1.91 o 
  -8   0   3       58.40       50.88      5.00 o 
  -7   0   3       46.67       45.08      2.49 o 
  -6   0   3       20.19       19.06      0.79 o 
  -5   0   3        0.05        0.39      0.35 o 
  -4   0   3       89.88       85.84      1.58 o 
  -3   0   3       39.36       43.62      0.88 o 
  -2   0   3      438.58      442.07      7.90 o 
  -1   0   3       26.10       26.38      0.80 o 
   0   0   3        0.07        0.22      0.26 o 
   1   0   3       58.59       54.17      1.18 o 
   2   0   3      478.63      513.56     12.86 o 
   3   0   3     1216.29     1246.89     46.47 o 
   4   0   3      109.86      121.65      2.14 o 
   5   0   3        0.03       37.32      2.44 o 
   6   0   3       19.54       18.31      1.17 o 
   7   0   3       18.90       13.86      2.04 o 
   8   0   3        4.60        3.96      1.07 o 
   9   0   3       18.79       16.97      2.37 o 
  10   0   3        3.98        3.65      1.35 o 
 -11   1   3        0.23        3.00      2.20 o 
 -10   1   3       10.73        8.87      1.50 o 
  -9   1   3       13.77       12.63      2.82 o 
  -8   1   3      116.62      109.55      2.17 o 
  -7   1   3        7.18        7.31      0.68 o 
  -6   1   3      128.62      113.09      1.99 o 
  -5   1   3      143.65      131.09      1.80 o 
  -4   1   3      113.79      117.24      1.44 o 
  -3   1   3       11.71       12.72      0.55 o 
  -2   1   3      105.83      107.72      1.39 o 
  -1   1   3     4260.85     4231.11     46.38 o 
   0   1   3       87.73       97.71      1.11 o 
   1   1   3      446.19      437.95      5.51 o 
   2   1   3       25.19       29.93      0.54 o 
   3   1   3     2541.91     2814.88     27.86 o 
   4   1   3        9.31       13.85      0.73 o 
   5   1   3       96.97       93.82      2.45 o 
   6   1   3      166.16      152.24      3.95 o 
   7   1   3       26.87       22.05      1.02 o 
   8   1   3        2.85        1.14      0.67 o 
   9   1   3        0.57        0.67      0.80 o 
  10   1   3       13.63       24.09      1.56 o 
 -11   2   3        0.33        1.60      2.00 o 
 -10   2   3        8.69       13.14      1.66 o 
  -9   2   3      131.07      125.50      2.97 o 
  -8   2   3        2.89        2.87      0.80 o 
  -7   2   3       86.39       87.32      1.54 o 
  -6   2   3       79.08       81.80      1.41 o 
  -5   2   3       18.80       32.56      0.82 o 
  -4   2   3      106.70      101.53      1.78 o 
  -3   2   3       23.60       22.50      0.52 o 
  -2   2   3       65.80       60.33      1.01 o 
  -1   2   3      160.80      170.53      2.29 o 
   0   2   3     1560.78     1809.09     19.68 o 
   1   2   3      131.63      134.11      2.67 o 
   2   2   3       99.81      101.57      1.41 o 
   3   2   3      254.26      275.55      3.36 o 
   4   2   3       12.99       11.97      0.63 o 
   5   2   3      127.30      142.82      2.25 o 
   6   2   3      273.70      265.31      3.89 o 
   7   2   3        1.29        0.42      0.47 o 
   8   2   3        7.13        6.55      0.83 o 
   9   2   3        2.43        1.36      1.15 o 
  10   2   3       16.20       16.32      1.89 o 
 -10   3   3       28.30       27.24      1.55 o 
  -9   3   3       22.05       21.80      1.33 o 
  -8   3   3       42.25       40.65      1.66 o 
  -7   3   3       80.13       76.16      1.62 o 
  -6   3   3      200.50      190.67      2.61 o 
  -5   3   3      103.87      115.14      1.52 o 
  -4   3   3       17.41       15.86      0.44 o 
  -3   3   3        2.50        0.80      0.23 o 
  -2   3   3       10.05        8.08      0.45 o 
  -1   3   3      386.63      376.14      4.48 o 
   0   3   3       94.76      113.52      2.39 o 
   1   3   3      175.37      186.07      2.06 o 
   2   3   3      199.02      228.08      2.52 o 
   3   3   3      114.39      114.53      1.63 o 
   4   3   3      215.89      202.24      2.68 o 
   5   3   3       19.30       28.08      0.79 o 
   6   3   3      242.29      236.79      3.64 o 
   7   3   3       11.30        9.09      0.94 o 
   8   3   3       23.44       21.07      1.16 o 
   9   3   3        7.08        7.75      1.06 o 
  10   3   3        3.79        6.33      1.53 o 
 -10   4   3       25.38       26.69      2.15 o 
  -9   4   3        6.99        5.80      1.30 o 
  -8   4   3       59.35       61.77      4.76 o 
  -7   4   3        0.24        0.39      0.79 o 
  -6   4   3      113.39      110.10      1.74 o 
  -5   4   3       11.10        8.74      0.44 o 
  -4   4   3       18.85       17.79      0.50 o 
  -3   4   3      173.18      159.52      2.70 o 
  -2   4   3       53.08       46.69      0.74 o 
  -1   4   3      184.33      193.91      5.09 o 
   0   4   3     1774.52     2070.02     42.41 o 
   1   4   3       89.62       96.71      1.40 o 
   2   4   3       16.76       25.83      0.62 o 
   3   4   3       41.34       36.63      0.93 o 
   4   4   3      347.73      351.68      4.90 o 
   5   4   3       14.93       19.01      1.06 o 
   6   4   3      106.19      104.24      2.30 o 
   7   4   3        3.37        3.88      0.67 o 
   8   4   3        1.45        0.69      0.83 o 
   9   4   3        0.55       -0.19      0.87 o 
  10   4   3        1.83        3.03      1.21 o 
 -10   5   3        6.53        5.51      1.76 o 
  -9   5   3       33.02       33.36      2.08 o 
  -8   5   3       30.99       29.17      1.81 o 
  -7   5   3      150.08      137.32      4.65 o 
  -6   5   3       16.52       18.76      1.02 o 
  -5   5   3       32.54       46.39      1.56 o 
  -4   5   3       52.93       50.25      1.07 o 
  -3   5   3       33.87       34.50      1.00 o 
  -2   5   3       33.71       33.90      0.70 o 
  -1   5   3       62.19       60.24      2.29 o 
   0   5   3        5.47       10.04      0.37 o 
   1   5   3       43.72       50.07      0.93 o 
   2   5   3      179.74      194.08      3.51 o 
   3   5   3        1.69       -0.07      0.38 o 
   4   5   3      729.67      678.01      9.99 o 
   5   5   3      190.10      195.59      5.36 o 
   6   5   3       15.43       14.84      0.88 o 
   7   5   3        5.71        5.42      0.73 o 
   8   5   3        8.00       10.09      1.35 o 
   9   5   3        9.28        8.60      1.15 o 
  -9   6   3        4.51        5.23      1.53 o 
  -8   6   3       59.79       54.26      5.01 o 
  -7   6   3       30.23       24.62      1.24 o 
  -6   6   3       21.53       18.78      1.07 o 
  -5   6   3        2.40        8.23      1.22 o 
  -4   6   3       25.73       22.87      0.78 o 
  -3   6   3       48.06       47.37      1.68 o 
  -2   6   3      117.58      101.21      2.26 o 
  -1   6   3       31.58       27.58      0.82 o 
   0   6   3       10.48       12.93      0.54 o 
   1   6   3       28.91       26.85      0.72 o 
   2   6   3      109.75      116.62      3.14 o 
   3   6   3       19.38       17.58      0.78 o 
   4   6   3      316.78      314.08      4.61 o 
   5   6   3      128.53      127.37      2.72 o 
   6   6   3       14.64       15.31      0.92 o 
   7   6   3        1.31        0.74      0.68 o 
   8   6   3       14.88       15.13      1.13 o 
   9   6   3       12.54       17.17      1.35 o 
  -9   7   3        7.59        6.66      1.74 o 
  -8   7   3       11.12       11.62      1.66 o 
  -7   7   3      111.00      105.76      5.16 o 
  -6   7   3       13.41       14.04      1.27 o 
  -5   7   3        2.93       11.35      1.43 o 
  -4   7   3      109.13      112.14      3.57 o 
  -3   7   3       30.79       29.34      0.82 o 
  -2   7   3       14.01       13.32      0.65 o 
  -1   7   3       20.03       18.85      0.65 o 
   0   7   3        5.69        6.42      0.50 o 
   1   7   3       51.67       57.99      1.15 o 
   2   7   3        4.56        2.74      0.63 o 
   3   7   3        5.36        4.21      0.60 o 
   4   7   3      372.07      357.47      6.93 o 
   5   7   3       51.80       47.46      1.38 o 
   6   7   3        8.30        6.70      0.82 o 
   7   7   3        0.41       -0.04      0.74 o 
   8   7   3        2.14        1.67      0.90 o 
  -8   8   3       12.16       13.60      1.42 o 
  -7   8   3       20.21       22.76      2.56 o 
  -6   8   3        9.22        8.79      1.07 o 
  -5   8   3       18.13       18.43      1.96 o 
  -4   8   3        7.01        5.80      0.80 o 
  -3   8   3       18.95       20.01      1.36 o 
  -2   8   3       10.08        9.57      1.02 o 
  -1   8   3       15.38       14.14      0.91 o 
   0   8   3       90.85      101.25      3.10 o 
   1   8   3      205.14      183.70      2.97 o 
   2   8   3       80.18       72.70      1.64 o 
   3   8   3       18.09       15.49      0.85 o 
   4   8   3        7.42        5.39      0.74 o 
   5   8   3       32.77       28.86      1.18 o 
   6   8   3       19.86       20.21      1.57 o 
   7   8   3        3.50        2.76      0.86 o 
   8   8   3       11.91       12.16      1.52 o 
  -7   9   3       29.13       30.75      1.73 o 
  -6   9   3        3.01        4.93      1.94 o 
  -5   9   3       14.52       18.08      1.55 o 
  -4   9   3       23.03       24.63      2.62 o 
  -3   9   3        0.14       -0.72      0.72 o 
  -2   9   3       13.39       14.67      0.83 o 
  -1   9   3       25.28       22.55      0.92 o 
   0   9   3       30.76       33.34      2.19 o 
   1   9   3       26.28       27.67      1.04 o 
   2   9   3        4.41        3.00      0.69 o 
   3   9   3       19.47       17.45      0.93 o 
   4   9   3       18.24       18.55      1.08 o 
   5   9   3       76.42       84.60      2.06 o 
   6   9   3        9.92       10.85      1.39 o 
   7   9   3        1.06        1.45      0.95 o 
  -6  10   3        9.43       12.22      1.78 o 
  -5  10   3        0.47        0.86      1.33 o 
  -4  10   3        7.61        8.89      1.39 o 
  -3  10   3       33.60       32.73      1.46 o 
  -2  10   3        2.46        2.49      0.71 o 
  -1  10   3       10.53        7.82      0.82 o 
   0  10   3       26.86       24.71      1.20 o 
   1  10   3      122.44      115.69      3.72 o 
   2  10   3       24.13       20.39      1.18 o 
   3  10   3        0.61       -0.05      0.73 o 
   4  10   3        9.97       11.19      1.06 o 
   5  10   3       36.45       41.17      1.54 o 
  -4  11   3        6.89        8.60      1.70 o 
  -3  11   3        2.47        2.48      1.06 o 
  -2  11   3        3.01        2.60      1.04 o 
  -1  11   3       11.78       11.99      1.12 o 
   0  11   3        0.20       -0.21      0.83 o 
   1  11   3        0.52        0.81      0.91 o 
   2  11   3       20.25       21.26      1.29 o 
   3  11   3       11.29       10.04      1.20 o 
   4  11   3        8.38        7.87      1.16 o 
  -1  12   3        9.26        9.73      1.52 o 
   0  12   3       10.08       12.60      1.26 o 
   1  12   3       18.77       19.65      1.43 o 
 -11   0   4        1.70       -0.21      2.09 o 
 -10   0   4        0.09       -1.57      1.57 o 
  -9   0   4       24.75       16.99      4.80 o 
  -8   0   4        9.99        8.91      1.17 o 
  -7   0   4        2.20        2.39      0.79 o 
  -6   0   4       27.88       26.63      1.27 o 
  -5   0   4      343.27      362.87      7.03 o 
  -4   0   4        0.79       -0.21      0.24 o 
  -3   0   4        0.04       -0.32      0.33 o 
  -2   0   4     1638.42     1890.62     32.53 o 
  -1   0   4       13.33       13.14      1.66 o 
   0   0   4       46.19       50.62      1.46 o 
   1   0   4       74.46       72.10      1.85 o 
   2   0   4       60.22       54.17      1.14 o 
   3   0   4      135.05      134.94      4.16 o 
   4   0   4        0.51       -0.01      0.29 o 
   5   0   4       83.29       94.36      1.86 o 
   6   0   4       19.35       22.69      1.33 o 
   7   0   4      189.53      166.36      4.15 o 
   8   0   4        0.25        0.70      1.01 o 
   9   0   4       27.69       26.95      1.83 o 
  10   0   4        6.43        8.13      2.00 o 
 -10   1   4       93.61      111.79      3.61 o 
  -9   1   4        5.39        7.15      1.06 o 
  -8   1   4        3.82        2.17      0.73 o 
  -7   1   4        2.96        2.84      0.58 o 
  -6   1   4        0.17       -0.29      0.43 o 
  -5   1   4       68.87       81.61      1.37 o 
  -4   1   4       83.70       84.38      1.27 o 
  -3   1   4      214.07      228.33      4.12 o 
  -2   1   4     1046.38     1064.38     11.69 o 
  -1   1   4       85.12       94.80      1.12 o 
   0   1   4       18.31       17.06      0.46 o 
   1   1   4       97.75      104.47      1.43 o 
   2   1   4      170.39      176.55      1.99 o 
   3   1   4       66.38       70.12      0.97 o 
   4   1   4       20.18       17.45      0.72 o 
   5   1   4       40.42       43.39      1.99 o 
   6   1   4       92.39       90.58      1.82 o 
   7   1   4       40.20       28.54      1.07 o 
   8   1   4        5.12        4.64      0.80 o 
   9   1   4        9.32       10.98      1.51 o 
  10   1   4       63.01       74.74      2.43 o 
 -10   2   4        0.20       -0.03      1.39 o 
  -9   2   4       49.69       48.78      2.33 o 
  -8   2   4        7.54        5.96      0.88 o 
  -7   2   4       22.36       19.46      0.88 o 
  -6   2   4      128.15      113.16      3.00 o 
  -5   2   4      144.83      159.87      3.67 o 
  -4   2   4      113.90      104.91      2.00 o 
  -3   2   4      267.65      279.97      3.36 o 
  -2   2   4      904.87      970.15     15.60 o 
  -1   2   4      401.23      423.68      6.88 o 
   0   2   4      107.36      144.69      1.64 o 
   1   2   4        9.17        6.65      0.39 o 
   2   2   4       41.83       43.30      0.68 o 
   3   2   4       54.73       58.02      0.86 o 
   4   2   4       74.66       77.95      1.30 o 
   5   2   4       90.97       87.31      2.28 o 
   6   2   4      255.07      241.87      3.28 o 
   7   2   4      141.66      112.35      2.57 o 
   8   2   4        5.96        3.12      0.81 o 
   9   2   4        2.25        2.82      1.22 o 
  10   2   4       29.27       35.99      2.33 o 
 -10   3   4       13.35       17.13      1.45 o 
  -9   3   4        0.58       -0.26      0.93 o 
  -8   3   4       51.03       46.06      1.62 o 
  -7   3   4        0.59        0.40      0.54 o 
  -6   3   4        5.11        4.40      0.55 o 
  -5   3   4      102.09       99.45      1.77 o 
  -4   3   4       18.41       20.14      0.65 o 
  -3   3   4       84.81       74.52      1.63 o 
  -2   3   4      721.89      734.77     17.30 o 
  -1   3   4      187.67      176.70      2.58 o 
   0   3   4      122.87      138.89      1.61 o 
   1   3   4      103.58      107.17      1.98 o 
   2   3   4       50.56       54.15      0.82 o 
   3   3   4       54.35       50.34      0.95 o 
   4   3   4      204.11      199.10      2.67 o 
   5   3   4      171.69      171.95      3.59 o 
   6   3   4      277.42      276.91      5.62 o 
   7   3   4       28.91       22.53      0.96 o 
   8   3   4       10.84       11.15      1.10 o 
   9   3   4        6.68        5.93      1.07 o 
  10   3   4       11.50       12.49      2.38 o 
 -10   4   4        0.62        2.00      1.45 o 
  -9   4   4       25.73       25.89      1.43 o 
  -8   4   4        3.72        4.11      0.86 o 
  -7   4   4       12.20       11.32      1.04 o 
  -6   4   4       92.05       83.19      1.47 o 
  -5   4   4       75.45       73.92      1.50 o 
  -4   4   4        8.07        6.58      0.72 o 
  -3   4   4      251.91      226.80      3.00 o 
  -2   4   4       18.44       17.57      0.54 o 
  -1   4   4      465.41      502.96      8.98 o 
   0   4   4      226.54      263.93      4.33 o 
   1   4   4      193.08      209.96      2.64 o 
   2   4   4      186.41      182.07      3.15 o 
   3   4   4       13.47       11.37      0.57 o 
   4   4   4      321.14      309.59      4.42 o 
   5   4   4      116.22      106.24      2.01 o 
   6   4   4      193.36      191.66      3.16 o 
   7   4   4       50.13       44.68      1.33 o 
   8   4   4        1.78        0.98      0.80 o 
   9   4   4        5.24        3.39      1.02 o 
  -9   5   4        8.52       12.86      1.87 o 
  -8   5   4        7.93        7.40      1.02 o 
  -7   5   4       21.16       20.99      1.14 o 
  -6   5   4        0.54       -0.07      0.45 o 
  -5   5   4       63.70       84.51      1.82 o 
  -4   5   4       95.82       87.67      2.05 o 
  -3   5   4       73.24       78.03      1.52 o 
  -2   5   4       85.39       76.77      1.75 o 
  -1   5   4        9.32       10.57      0.56 o 
   0   5   4       85.83       89.28      2.39 o 
   1   5   4       74.71       72.45      1.49 o 
   2   5   4       64.13       61.75      1.30 o 
   3   5   4       18.29       18.74      0.76 o 
   4   5   4      182.82      180.84      3.22 o 
   5   5   4        5.30        8.93      0.72 o 
   6   5   4      105.93      101.61      2.33 o 
   7   5   4       17.41       15.27      0.94 o 
   8   5   4       24.74       28.10      1.22 o 
   9   5   4        3.86        4.28      1.08 o 
  -9   6   4        1.16        1.37      1.42 o 
  -8   6   4        6.07        8.66      2.10 o 
  -7   6   4        7.72        6.76      1.30 o 
  -6   6   4        6.65        5.83      0.67 o 
  -5   6   4       40.39       50.46      1.73 o 
  -4   6   4      271.63      261.83     12.34 o 
  -3   6   4      520.24      502.08     10.39 o 
  -2   6   4       75.96       71.32      1.60 o 
  -1   6   4       26.16       25.09      1.68 o 
   0   6   4       37.93       34.98      1.25 o 
   1   6   4       92.71       95.00      1.52 o 
   2   6   4        4.04        3.71      0.47 o 
   3   6   4       13.89       11.84      0.73 o 
   4   6   4      237.05      231.08      3.61 o 
   5   6   4        8.10        9.74      1.01 o 
   6   6   4       12.92       13.17      0.93 o 
   7   6   4       25.56       24.86      1.13 o 
   8   6   4        0.98        1.36      0.84 o 
  -8   7   4        6.71        6.38      3.00 o 
  -7   7   4       50.44       50.68      5.60 o 
  -6   7   4        9.97       10.52      1.03 o 
  -5   7   4       11.20       16.02      1.06 o 
  -4   7   4      109.79      102.42      3.11 o 
  -3   7   4      140.66      134.62      5.25 o 
  -2   7   4      106.07       98.33      3.86 o 
  -1   7   4       59.42       53.96      1.64 o 
   0   7   4       24.85       20.43      0.70 o 
   1   7   4       34.08       34.81      1.01 o 
   2   7   4       16.82       16.45      0.79 o 
   3   7   4       24.59       24.07      0.94 o 
   4   7   4       30.98       27.03      1.03 o 
   5   7   4       55.11       54.72      1.48 o 
   6   7   4        2.22        1.58      0.73 o 
   7   7   4        5.35        5.72      0.91 o 
   8   7   4       51.65       61.73      1.84 o 
  -8   8   4        3.49        7.12      1.73 o 
  -7   8   4        7.80        6.59      1.48 o 
  -6   8   4        2.09        2.09      0.95 o 
  -5   8   4       16.45       16.45      1.39 o 
  -4   8   4      204.24      203.18     11.30 o 
  -3   8   4       63.47       59.25      2.11 o 
  -2   8   4       14.70       12.72      1.00 o 
  -1   8   4        1.70        1.14      0.46 o 
   0   8   4       10.72       13.27      0.69 o 
   1   8   4       21.75       23.68      1.34 o 
   2   8   4        4.56        3.74      0.60 o 
   3   8   4        2.23        1.29      0.62 o 
   4   8   4       63.28       59.20      1.57 o 
   5   8   4       98.10       97.28      2.78 o 
   6   8   4        8.70        7.95      0.95 o 
   7   8   4        5.27        5.95      0.98 o 
  -6   9   4       12.06       10.78      1.68 o 
  -5   9   4       21.82       26.84      1.70 o 
  -4   9   4        3.94        3.83      1.07 o 
  -3   9   4       11.50       11.39      1.04 o 
  -2   9   4       21.64       19.15      0.96 o 
  -1   9   4       51.14       45.29      1.79 o 
   0   9   4       51.14       50.51      1.64 o 
   1   9   4       26.93       27.00      1.20 o 
   2   9   4        1.11       -0.16      0.59 o 
   3   9   4        1.67        1.18      0.69 o 
   4   9   4        5.55        4.57      0.85 o 
   5   9   4       22.04       22.32      1.44 o 
   6   9   4        0.61       -0.46      0.86 o 
  -6  10   4       14.82       18.86      1.92 o 
  -5  10   4        2.67        7.53      1.56 o 
  -4  10   4       13.52       12.58      1.65 o 
  -3  10   4       47.39       49.88      2.30 o 
  -2  10   4       34.49       36.54      1.46 o 
  -1  10   4       16.61       15.92      1.08 o 
   0  10   4        1.73        1.17      0.81 o 
   1  10   4       11.38       13.70      1.08 o 
   2  10   4        1.91        2.21      0.73 o 
   3  10   4        9.33        7.99      0.92 o 
   4  10   4       10.34       10.94      1.07 o 
   5  10   4       11.59       12.76      1.17 o 
  -4  11   4        1.23        1.35      1.50 o 
  -3  11   4       14.93       16.02      1.78 o 
  -2  11   4       37.20       42.37      2.99 o 
  -1  11   4        5.57        5.30      0.99 o 
   0  11   4       36.32       40.27      1.79 o 
   1  11   4        2.07        3.03      0.97 o 
   2  11   4        7.25        6.00      1.06 o 
   3  11   4        2.68        3.06      1.25 o 
 -10   0   5        3.71        3.40      1.89 o 
  -9   0   5       18.71       17.41      1.64 o 
  -8   0   5       22.73       22.62      1.48 o 
  -7   0   5       89.52       84.72      2.56 o 
  -6   0   5        6.49        3.38      0.75 o 
  -5   0   5        8.87       15.93      1.40 o 
  -4   0   5        4.20        4.67      0.81 o 
  -3   0   5       37.85       36.24      1.20 o 
  -2   0   5     2378.95     2525.40     43.37 o 
  -1   0   5       50.67       50.63      1.00 o 
   0   0   5       52.10       55.96      1.10 o 
   1   0   5        0.12        0.52      0.24 o 
   2   0   5     1294.80     1417.90     20.04 o 
   3   0   5       71.17       68.78      1.39 o 
   4   0   5        7.56        5.45      0.58 o 
   5   0   5       22.10       28.43      1.92 o 
   6   0   5        0.24       -0.12      1.13 o 
   7   0   5       55.16       53.65      2.12 o 
   8   0   5        0.01        0.80      1.08 o 
   9   0   5       29.63       33.64      2.59 o 
  10   0   5        2.24        2.93      1.86 o 
 -10   1   5       76.57       75.37      2.89 o 
  -9   1   5       11.87       11.75      1.19 o 
  -8   1   5        0.70        0.65      0.65 o 
  -7   1   5        2.81        2.53      0.59 o 
  -6   1   5       26.32       28.43      0.96 o 
  -5   1   5        8.42       10.46      0.60 o 
  -4   1   5       57.96       58.56      1.19 o 
  -3   1   5       49.71       38.70      0.72 o 
  -2   1   5      235.03      251.20      3.01 o 
  -1   1   5       91.36       87.91      1.10 o 
   0   1   5       37.79       39.97      1.20 o 
   1   1   5       50.73       51.34      0.86 o 
   2   1   5      163.86      167.45      1.95 o 
   3   1   5       45.28       44.20      0.74 o 
   4   1   5       11.17       13.21      0.88 o 
   5   1   5       26.95       31.02      0.90 o 
   6   1   5       14.18       14.00      1.01 o 
   7   1   5       11.55       12.32      0.86 o 
   8   1   5        4.83        4.28      0.96 o 
   9   1   5        7.21        6.43      1.15 o 
  10   1   5       14.70       23.38      2.01 o 
 -10   2   5        3.52        3.70      1.19 o 
  -9   2   5       10.00        8.69      1.59 o 
  -8   2   5       12.08       11.75      2.19 o 
  -7   2   5       75.26       69.03      1.61 o 
  -6   2   5       75.46       72.62      2.64 o 
  -5   2   5       19.04       26.62      0.86 o 
  -4   2   5       52.87       50.29      0.94 o 
  -3   2   5       14.12        9.55      0.59 o 
  -2   2   5      602.42      605.69      6.22 o 
  -1   2   5      576.82      605.95     12.02 o 
   0   2   5       45.89       49.24      0.74 o 
   1   2   5      185.31      187.18      2.35 o 
   2   2   5      416.48      421.17      4.45 o 
   3   2   5       58.79       60.86      0.93 o 
   4   2   5       64.60       61.40      1.15 o 
   5   2   5       12.77       21.47      0.72 o 
   6   2   5        8.39        7.37      0.74 o 
   7   2   5        3.01        3.24      0.77 o 
   8   2   5        4.75        5.82      0.94 o 
   9   2   5       33.23       36.50      1.71 o 
 -10   3   5       26.92       26.77      1.59 o 
  -9   3   5       39.12       38.87      1.65 o 
  -8   3   5        2.48        2.28      0.88 o 
  -7   3   5       59.11       58.25      2.26 o 
  -6   3   5       21.37       17.32      0.94 o 
  -5   3   5       62.86       75.12      1.52 o 
  -4   3   5      117.39      105.84      2.87 o 
  -3   3   5       52.70       46.14      0.88 o 
  -2   3   5      338.59      348.02      6.89 o 
  -1   3   5      389.46      401.77      4.23 o 
   0   3   5       29.71       29.51      0.78 o 
   1   3   5      103.26       96.40      3.47 o 
   2   3   5        7.01        6.82      0.36 o 
   3   3   5       77.49       78.41      1.30 o 
   4   3   5      107.95       97.71      1.79 o 
   5   3   5      108.11      102.61      1.93 o 
   6   3   5       19.70       17.44      0.86 o 
   7   3   5        0.04        0.39      0.76 o 
   8   3   5        1.52        1.01      0.87 o 
   9   3   5       15.90       18.30      1.55 o 
 -10   4   5       27.01       29.76      1.69 o 
  -9   4   5        4.62        6.91      1.32 o 
  -8   4   5       97.92      101.88      3.13 o 
  -7   4   5       58.03       63.21      1.75 o 
  -6   4   5        7.39        7.80      0.72 o 
  -5   4   5       12.25       22.20      0.82 o 
  -4   4   5       34.18       28.22      2.60 o 
  -3   4   5       18.64       18.31      0.97 o 
  -2   4   5      104.61      106.46      2.81 o 
  -1   4   5        5.70        7.04      0.41 o 
   0   4   5      161.54      183.07      2.56 o 
   1   4   5       83.31       79.68      2.29 o 
   2   4   5       24.94       21.97      0.63 o 
   3   4   5      424.04      403.16      5.50 o 
   4   4   5      151.81      155.51      2.58 o 
   5   4   5       54.85       55.30      1.36 o 
   6   4   5       21.26       19.30      0.92 o 
   7   4   5       10.12       11.33      0.90 o 
   8   4   5       11.42       10.17      1.14 o 
   9   4   5       13.84       11.70      1.31 o 
  -9   5   5       51.91       47.46      2.44 o 
  -8   5   5        5.42        6.99      1.04 o 
  -7   5   5       79.50       78.95      3.93 o 
  -6   5   5       12.04       10.27      1.61 o 
  -5   5   5       50.26       51.82      1.21 o 
  -4   5   5      119.72      121.46      7.19 o 
  -3   5   5       98.70       96.82      1.54 o 
  -2   5   5       42.44       38.60      0.80 o 
  -1   5   5      118.58      119.38      2.69 o 
   0   5   5       42.66       54.00      1.70 o 
   1   5   5       56.15       56.77      2.67 o 
   2   5   5       76.44       76.15      1.51 o 
   3   5   5      356.57      353.69      5.72 o 
   4   5   5      127.30      118.72      2.18 o 
   5   5   5       18.19       24.06      1.46 o 
   6   5   5        3.87        2.99      0.67 o 
   7   5   5        9.33        9.34      0.88 o 
   8   5   5        0.58        0.05      0.91 o 
   9   5   5        0.60        1.08      1.71 o 
  -9   6   5        6.05        5.27      2.02 o 
  -8   6   5       41.97       34.72      2.08 o 
  -7   6   5       30.58       33.85      1.74 o 
  -6   6   5       11.02        8.47      0.89 o 
  -5   6   5       20.76       21.11      0.89 o 
  -4   6   5       13.38       12.54      0.94 o 
  -3   6   5       70.92       71.56      1.48 o 
  -2   6   5       37.72       36.15      0.84 o 
  -1   6   5       33.85       29.43      0.77 o 
   0   6   5      156.94      160.51      7.30 o 
   1   6   5        1.81        4.38      1.16 o 
   2   6   5        1.75        0.44      0.43 o 
   3   6   5      304.91      297.31      4.36 o 
   4   6   5       27.74       28.56      1.03 o 
   5   6   5       33.30       40.73      1.27 o 
   6   6   5        1.57        1.55      0.69 o 
   7   6   5        1.41        1.85      0.81 o 
   8   6   5       24.11       26.72      2.00 o 
  -8   7   5       11.57        9.79      2.54 o 
  -7   7   5        7.99        7.28      1.36 o 
  -6   7   5       21.92       21.17      1.61 o 
  -5   7   5       22.75       23.69      1.20 o 
  -4   7   5       30.44       28.60      1.04 o 
  -3   7   5       64.78       59.09      1.33 o 
  -2   7   5        8.20        6.05      0.50 o 
  -1   7   5       49.93       45.41      1.41 o 
   0   7   5       52.85       42.26      1.69 o 
   1   7   5       69.60       60.91      1.38 o 
   2   7   5       29.56       25.83      0.94 o 
   3   7   5        9.57       10.05      0.76 o 
   4   7   5       15.43       12.35      1.19 o 
   5   7   5        6.09       15.87      1.15 o 
   6   7   5       13.67       16.26      1.09 o 
   7   7   5       15.37       17.36      1.22 o 
  -7   8   5       28.66       30.01      2.25 o 
  -6   8   5        5.67        3.08      1.83 o 
  -5   8   5       15.83       23.67      1.56 o 
  -4   8   5        4.98        3.37      0.81 o 
  -3   8   5       27.44       23.98      0.92 o 
  -2   8   5       12.48       14.20      0.79 o 
  -1   8   5       12.63       13.33      0.68 o 
   0   8   5        4.10        4.56      0.62 o 
   1   8   5        3.88        2.94      0.61 o 
   2   8   5       14.97       14.50      0.85 o 
   3   8   5       34.89       34.28      1.79 o 
   4   8   5       64.09       69.31      1.73 o 
   5   8   5       25.98       23.97      1.23 o 
   6   8   5        1.95        1.72      0.82 o 
   7   8   5        0.28       -0.06      1.00 o 
  -6   9   5       11.96       11.99      2.46 o 
  -5   9   5        1.84        3.54      1.24 o 
  -4   9   5        8.29        9.16      1.39 o 
  -3   9   5        6.70        7.19      0.90 o 
  -2   9   5       14.76       15.52      1.02 o 
  -1   9   5       63.59       66.09      2.48 o 
   0   9   5      144.25      155.58      6.84 o 
   1   9   5       48.78       43.60      1.30 o 
   2   9   5        4.64        3.67      0.77 o 
   3   9   5       31.52       32.48      1.42 o 
   4   9   5       11.75       10.40      1.02 o 
   5   9   5        6.27        7.07      0.96 o 
   6   9   5        1.56        0.19      0.99 o 
  -5  10   5        3.70        8.20      2.00 o 
  -4  10   5       23.38       22.85      2.36 o 
  -3  10   5        3.41        3.39      0.93 o 
  -2  10   5        4.43        3.90      0.91 o 
  -1  10   5       16.56       19.55      1.42 o 
   0  10   5        4.16        3.77      0.86 o 
   1  10   5       22.17       25.79      1.16 o 
   2  10   5        2.66        2.09      0.78 o 
   3  10   5        8.87       10.77      1.21 o 
   4  10   5       25.02       31.40      1.37 o 
  -3  11   5        6.16       10.68      1.79 o 
  -2  11   5        2.53        0.89      1.09 o 
  -1  11   5        6.93        5.18      1.30 o 
   0  11   5       41.55       45.45      3.12 o 
   1  11   5        3.16        2.73      1.07 o 
   2  11   5       30.82       31.79      1.55 o 
 -10   0   6        2.98        1.51      1.80 o 
  -9   0   6       14.09       15.83      1.59 o 
  -8   0   6        5.64        4.61      1.07 o 
  -7   0   6        0.18       -0.15      0.79 o 
  -6   0   6        1.89        0.22      0.79 o 
  -5   0   6       58.59       66.56      2.81 o 
  -4   0   6        0.52        0.71      0.48 o 
  -3   0   6      187.16      215.53      4.58 o 
  -2   0   6       86.36       70.74      1.84 o 
  -1   0   6        9.28       13.79      1.44 o 
   0   0   6      364.91      399.46      5.94 o 
   1   0   6       98.69       99.09      2.96 o 
   2   0   6      356.78      376.67      5.71 o 
   3   0   6       85.06       88.09      1.73 o 
   4   0   6        0.64        1.12      0.40 o 
   5   0   6        6.24        6.55      0.94 o 
   6   0   6       37.55       32.57      1.64 o 
   7   0   6       13.65        9.53      1.29 o 
   8   0   6        0.68       -0.88      1.40 o 
   9   0   6       15.68       16.04      2.30 o 
 -10   1   6       25.88       34.41      1.79 o 
  -9   1   6       17.06       17.57      1.18 o 
  -8   1   6       20.59       17.73      0.98 o 
  -7   1   6       58.17       55.54      1.45 o 
  -6   1   6       56.79       57.48      1.59 o 
  -5   1   6       76.60       78.67      1.58 o 
  -4   1   6       89.54       84.71      1.57 o 
  -3   1   6      186.10      204.96      2.97 o 
  -2   1   6       19.05       23.38      0.56 o 
  -1   1   6       36.44       35.74      0.62 o 
   0   1   6        1.59        1.40      0.25 o 
   1   1   6        5.30        4.12      0.46 o 
   2   1   6      263.28      253.35      2.83 o 
   3   1   6       67.38       64.16      0.99 o 
   4   1   6       58.36       52.37      1.05 o 
   5   1   6       69.45       64.97      1.51 o 
   6   1   6      137.40      106.81      2.14 o 
   7   1   6        1.91        1.68      1.03 o 
   8   1   6        5.14        3.07      0.97 o 
   9   1   6        3.22        5.34      1.19 o 
 -10   2   6        1.91        6.24      1.26 o 
  -9   2   6        2.68        2.48      1.02 o 
  -8   2   6        3.49        3.73      0.76 o 
  -7   2   6        2.37        1.44      0.60 o 
  -6   2   6       12.26       12.21      0.76 o 
  -5   2   6       79.65       80.17      1.60 o 
  -4   2   6       89.08       87.71      1.62 o 
  -3   2   6      408.61      432.04      5.08 o 
  -2   2   6      157.97      152.59      3.17 o 
  -1   2   6       37.72       37.07      0.71 o 
   0   2   6       55.07       58.78      0.88 o 
   1   2   6       30.59       26.37      0.55 o 
   2   2   6      107.43      108.10      1.42 o 
   3   2   6      171.53      156.99      2.18 o 
   4   2   6       23.32       20.90      0.70 o 
   5   2   6      142.60      145.32      2.57 o 
   6   2   6       58.98       48.97      1.59 o 
   7   2   6        0.24       -0.66      0.74 o 
   8   2   6       19.92       18.24      1.27 o 
   9   2   6       22.14       24.97      1.59 o 
 -10   3   6       23.43       30.40      2.73 o 
  -9   3   6        3.50        2.33      1.03 o 
  -8   3   6       16.06       14.01      1.03 o 
  -7   3   6       68.38       65.95      1.61 o 
  -6   3   6       34.97       36.21      1.12 o 
  -5   3   6       24.40       33.96      1.01 o 
  -4   3   6       24.22       25.30      1.52 o 
  -3   3   6      184.87      177.11      2.74 o 
  -2   3   6      139.63      147.31      4.84 o 
  -1   3   6        5.06        3.61      0.38 o 
   0   3   6       53.76       56.61      1.06 o 
   1   3   6       78.63       78.05      1.10 o 
   2   3   6        5.14        4.41      0.46 o 
   3   3   6      391.75      383.55      5.24 o 
   4   3   6       75.49       69.45      1.47 o 
   5   3   6      181.99      185.25      2.99 o 
   6   3   6        0.39        0.08      0.56 o 
   7   3   6        0.63        0.81      0.80 o 
   8   3   6        4.12        4.35      1.04 o 
   9   3   6        5.68        7.58      2.08 o 
  -9   4   6        2.21        1.54      1.04 o 
  -8   4   6        0.46        0.57      0.85 o 
  -7   4   6        2.22        1.24      0.60 o 
  -6   4   6       33.02       32.15      1.06 o 
  -5   4   6       40.64       42.32      1.14 o 
  -4   4   6      129.86      135.29      3.73 o 
  -3   4   6      109.62      115.60      3.01 o 
  -2   4   6       38.06       36.10      1.01 o 
  -1   4   6       39.47       36.00      0.69 o 
   0   4   6        7.00        7.11      0.37 o 
   1   4   6       45.81       47.59      0.94 o 
   2   4   6        1.55        1.03      0.39 o 
   3   4   6      464.42      449.07     10.04 o 
   4   4   6       31.43       26.37      0.92 o 
   5   4   6      238.63      233.58      3.65 o 
   6   4   6        0.57       -0.05      0.60 o 
   7   4   6        6.69        7.88      1.03 o 
   8   4   6       16.34       18.43      1.44 o 
  -9   5   6        2.51        2.24      1.16 o 
  -8   5   6        8.05       10.87      1.82 o 
  -7   5   6        4.36        3.32      0.70 o 
  -6   5   6       14.31       13.82      0.84 o 
  -5   5   6       46.62       46.76      1.24 o 
  -4   5   6      171.37      167.19      7.96 o 
  -3   5   6       48.66       45.07      1.94 o 
  -2   5   6       68.62       61.42      1.13 o 
  -1   5   6       27.64       26.49      0.71 o 
   0   5   6       95.46       92.38      1.82 o 
   1   5   6       27.63       26.09      1.53 o 
   2   5   6       17.71       15.32      0.71 o 
   3   5   6      209.65      198.23      4.07 o 
   4   5   6       58.21       55.00      1.37 o 
   5   5   6       91.58       92.56      1.94 o 
   6   5   6       10.56       10.67      0.86 o 
   7   5   6        9.09       12.03      0.97 o 
   8   5   6        5.26        7.05      1.16 o 
  -8   6   6       22.66       26.25      2.24 o 
  -7   6   6       20.85       21.98      1.30 o 
  -6   6   6       24.22       25.61      1.09 o 
  -5   6   6       95.75      100.06      4.26 o 
  -4   6   6       64.21       64.20      2.14 o 
  -3   6   6       18.83       18.53      0.80 o 
  -2   6   6       22.97       19.89      1.01 o 
  -1   6   6       19.04       16.34      0.63 o 
   0   6   6      107.01      118.33      2.54 o 
   1   6   6       52.74       49.56      1.71 o 
   2   6   6        2.67        3.10      0.63 o 
   3   6   6       68.08       62.06      1.72 o 
   4   6   6        6.12        5.84      0.78 o 
   5   6   6       21.31       26.56      1.07 o 
   6   6   6       18.06       19.51      1.06 o 
   7   6   6      108.50      120.85      2.54 o 
  -8   7   6        0.12        1.56      1.61 o 
  -7   7   6        1.03        1.54      1.28 o 
  -6   7   6       14.39       14.36      2.96 o 
  -5   7   6      101.32      104.49      5.15 o 
  -4   7   6       74.36       71.85      2.29 o 
  -3   7   6       26.11       24.34      1.26 o 
  -2   7   6        0.68        0.38      0.49 o 
  -1   7   6       12.88       12.98      0.71 o 
   0   7   6       12.47       15.01      0.74 o 
   1   7   6       25.88       23.49      1.01 o 
   2   7   6       21.73       20.39      0.88 o 
   3   7   6       50.85       49.08      1.36 o 
   4   7   6       92.83       89.43      1.96 o 
   5   7   6       15.23       16.55      1.05 o 
   6   7   6        7.76        8.34      0.96 o 
   7   7   6        3.52        4.73      0.97 o 
  -7   8   6       13.15       13.56      2.58 o 
  -6   8   6        2.72        2.53      1.88 o 
  -5   8   6        5.73        6.07      1.06 o 
  -4   8   6       23.72       26.76      1.97 o 
  -3   8   6        5.41        3.81      0.64 o 
  -2   8   6        4.96        4.11      0.62 o 
  -1   8   6       12.07        9.37      0.77 o 
   0   8   6       65.00       80.76      2.43 o 
   1   8   6        1.28        1.20      0.61 o 
   2   8   6        0.59        1.22      0.62 o 
   3   8   6       35.32       33.68      1.20 o 
   4   8   6       36.87       37.98      1.31 o 
   5   8   6       14.42       15.85      1.25 o 
   6   8   6        0.86        0.33      0.89 o 
  -6   9   6        7.25        5.60      2.10 o 
  -5   9   6       20.79       18.93      2.71 o 
  -4   9   6       22.00       25.36      1.29 o 
  -3   9   6       34.29       32.17      2.86 o 
  -2   9   6        3.97        2.80      0.73 o 
  -1   9   6        0.42       -0.14      0.71 o 
   0   9   6       32.84       35.98      3.12 o 
   1   9   6        2.31        1.54      0.71 o 
   2   9   6        3.65        3.43      0.93 o 
   3   9   6        8.10        7.87      0.90 o 
   4   9   6       93.80       98.10      2.23 o 
   5   9   6        4.91        7.20      1.03 o 
  -4  10   6       11.01       15.99      2.24 o 
  -3  10   6       20.98       24.81      1.32 o 
  -2  10   6        1.20        1.47      0.99 o 
  -1  10   6       14.58       14.08      1.38 o 
   0  10   6        3.56        5.84      1.17 o 
   1  10   6        3.09        2.72      0.86 o 
   2  10   6        0.42        0.10      0.84 o 
   3  10   6        9.42        9.41      1.06 o 
  -1  11   6        4.02        4.45      2.10 o 
   0  11   6        8.54       13.34      2.50 o 
 -10   0   7        4.42        5.05      2.07 o 
  -9   0   7        4.04        4.95      1.34 o 
  -8   0   7        0.91        0.05      0.99 o 
  -7   0   7       97.77       90.09      2.75 o 
  -6   0   7       67.71       60.28      2.07 o 
  -5   0   7       37.22       38.00      1.50 o 
  -4   0   7       21.18       18.54      1.04 o 
  -3   0   7       88.04       75.31      2.03 o 
  -2   0   7       83.93       73.07      1.94 o 
  -1   0   7        5.32        4.61      0.44 o 
   0   0   7       37.68       45.29      1.08 o 
   1   0   7        3.30        3.82      0.44 o 
   2   0   7       73.09       68.56      1.47 o 
   3   0   7        1.99        1.68      0.87 o 
   4   0   7       82.87       77.35      3.34 o 
   5   0   7       13.29       14.07      1.52 o 
   6   0   7       32.23       31.93      1.72 o 
   7   0   7       27.84       28.40      2.67 o 
   8   0   7        0.13       -1.51      1.51 o 
  -9   1   7        1.47        1.00      0.83 o 
  -8   1   7       36.76       31.11      1.24 o 
  -7   1   7        3.12        1.81      0.65 o 
  -6   1   7       15.65       18.49      1.00 o 
  -5   1   7       29.80       32.98      1.00 o 
  -4   1   7        0.92        0.80      0.41 o 
  -3   1   7      182.85      188.88      2.84 o 
  -2   1   7      148.99      155.43      3.02 o 
  -1   1   7       39.19       41.04      1.67 o 
   0   1   7       36.27       39.03      0.83 o 
   1   1   7      171.13      175.15      2.29 o 
   2   1   7       41.11       36.07      0.90 o 
   3   1   7        0.43        0.11      0.28 o 
   4   1   7        6.10        7.11      0.88 o 
   5   1   7        0.72        2.37      0.63 o 
   6   1   7       29.49       23.59      1.17 o 
   7   1   7        0.15        0.69      0.87 o 
   8   1   7       17.02       20.93      1.90 o 
  -9   2   7        9.12        8.33      0.99 o 
  -8   2   7        3.52        2.84      0.76 o 
  -7   2   7        6.29        6.28      0.76 o 
  -6   2   7       45.56       42.96      1.47 o 
  -5   2   7       66.46       76.07      2.16 o 
  -4   2   7       16.42       14.72      0.69 o 
  -3   2   7      366.78      363.11      4.95 o 
  -2   2   7       34.46       37.01      1.56 o 
  -1   2   7       15.54       13.81      0.55 o 
   0   2   7       31.12       31.38      0.64 o 
   1   2   7       11.25        9.20      0.45 o 
   2   2   7        9.44        8.82      0.58 o 
   3   2   7       40.66       37.56      0.89 o 
   4   2   7       55.17       51.64      1.23 o 
   5   2   7       53.87       56.68      1.69 o 
   6   2   7       16.13       17.73      1.12 o 
   7   2   7       10.26       10.69      1.13 o 
   8   2   7       11.29       12.38      2.73 o 
  -9   3   7       20.21       23.82      1.51 o 
  -8   3   7        0.93        0.82      0.74 o 
  -7   3   7       11.48        9.44      1.05 o 
  -6   3   7       36.08       33.34      1.09 o 
  -5   3   7       65.19       82.68      1.70 o 
  -4   3   7        1.04        0.03      0.42 o 
  -3   3   7       80.01       80.77      1.55 o 
  -2   3   7      159.40      155.52      3.46 o 
  -1   3   7       28.91       34.38      0.77 o 
   0   3   7       63.66       63.14      0.98 o 
   1   3   7       48.60       42.48      0.79 o 
   2   3   7      179.46      177.56      3.17 o 
   3   3   7       70.04       67.96      1.45 o 
   4   3   7        0.48        0.74      0.49 o 
   5   3   7       50.54       58.69      2.10 o 
   6   3   7       10.14        8.43      0.98 o 
   7   3   7        6.70        5.16      1.00 o 
   8   3   7        8.15        8.22      1.26 o 
  -9   4   7        1.02        2.09      1.11 o 
  -8   4   7       35.76       38.85      1.40 o 
  -7   4   7        9.17        8.77      0.97 o 
  -6   4   7       34.98       35.69      1.17 o 
  -5   4   7       43.70       66.52      1.50 o 
  -4   4   7       16.14       15.20      0.74 o 
  -3   4   7       63.58       64.96      2.03 o 
  -2   4   7        1.41        1.58      0.52 o 
  -1   4   7       17.77       16.74      0.69 o 
   0   4   7       38.49       38.07      0.85 o 
   1   4   7       33.71       28.64      0.98 o 
   2   4   7      141.62      140.34      2.99 o 
   3   4   7       66.56       63.34      1.42 o 
   4   4   7        9.60       10.15      1.09 o 
   5   4   7       35.09       36.37      1.17 o 
   6   4   7        7.18        8.67      0.82 o 
   7   4   7        1.18        2.44      0.94 o 
   8   4   7        7.11        6.43      1.16 o 
  -8   5   7       17.17       19.22      1.45 o 
  -7   5   7        9.98        9.09      0.92 o 
  -6   5   7       13.05       11.66      0.87 o 
  -5   5   7        1.52       11.13      1.34 o 
  -4   5   7       42.39       45.53      1.61 o 
  -3   5   7       98.96       97.25      1.82 o 
  -2   5   7       13.32       11.81      0.67 o 
  -1   5   7      162.04      148.06      2.78 o 
   0   5   7       26.11       25.22      0.84 o 
   1   5   7       11.36       12.80      0.91 o 
   2   5   7      134.62      118.29      3.51 o 
   3   5   7       12.83       14.34      0.85 o 
   4   5   7       30.98       31.88      1.08 o 
   5   5   7       19.15       20.49      0.99 o 
   6   5   7        3.91        5.38      0.81 o 
   7   5   7       24.96       27.23      1.52 o 
  -8   6   7       19.24       21.57      1.50 o 
  -7   6   7       25.59       28.06      1.50 o 
  -6   6   7       32.70       34.75      1.24 o 
  -5   6   7       40.28       41.50      1.43 o 
  -4   6   7        9.29        9.07      0.82 o 
  -3   6   7       27.96       29.06      1.15 o 
  -2   6   7       21.81       20.66      0.95 o 
  -1   6   7        3.38        4.10      0.58 o 
   0   6   7       55.63       55.35      1.50 o 
   1   6   7       34.51       31.48      0.99 o 
   2   6   7       31.73       29.49      1.37 o 
   3   6   7        2.30        2.48      0.61 o 
   4   6   7        6.90        7.64      0.78 o 
   5   6   7        2.27        3.76      0.75 o 
   6   6   7       10.98       13.39      1.08 o 
   7   6   7       11.92       14.17      1.62 o 
  -7   7   7        9.77        8.30      2.38 o 
  -6   7   7        0.70        1.10      0.78 o 
  -5   7   7        6.72        8.34      1.79 o 
  -4   7   7       44.10       43.78      2.12 o 
  -3   7   7       17.56       18.56      0.90 o 
  -2   7   7       12.08       11.14      0.79 o 
  -1   7   7      100.98       93.19      1.86 o 
   0   7   7        5.39        5.14      0.75 o 
   1   7   7       21.48       18.85      2.83 o 
   2   7   7        8.39        6.37      0.74 o 
   3   7   7       24.62       22.79      0.98 o 
   4   7   7        2.08        2.47      0.73 o 
   5   7   7        1.08        2.80      0.83 o 
   6   7   7        9.15        8.92      1.01 o 
  -6   8   7       10.34        8.77      2.36 o 
  -5   8   7       14.07       15.63      1.44 o 
  -4   8   7        5.87        6.26      0.89 o 
  -3   8   7        1.52        2.23      0.70 o 
  -2   8   7       45.30       43.82      1.29 o 
  -1   8   7       49.89       49.04      1.63 o 
   0   8   7       41.87       46.27      1.53 o 
   1   8   7        5.85        4.61      0.78 o 
   2   8   7       17.27       17.83      1.04 o 
   3   8   7        7.74        7.48      0.86 o 
   4   8   7        2.94        3.62      0.82 o 
   5   8   7        2.49        2.34      0.86 o 
  -5   9   7        9.91        8.08      2.26 o 
  -4   9   7        5.07        5.89      1.49 o 
  -3   9   7        5.99        7.40      1.01 o 
  -2   9   7       12.47       14.97      1.12 o 
  -1   9   7        1.25        0.67      0.80 o 
   0   9   7       12.68       18.05      1.38 o 
   1   9   7        2.81        1.82      0.81 o 
   2   9   7        9.70       11.33      0.97 o 
   3   9   7       31.96       35.15      1.37 o 
   4   9   7        5.37        5.97      1.07 o 
  -3  10   7       10.79       12.94      1.49 o 
  -2  10   7       25.43       25.69      1.57 o 
  -1  10   7       35.80       35.04      1.78 o 
   0  10   7        1.64        2.72      1.03 o 
   1  10   7       28.02       27.70      1.48 o 
   2  10   7        2.30        3.30      0.89 o 
  -9   0   8        2.21        0.53      1.28 o 
  -8   0   8       19.51       19.22      1.57 o 
  -7   0   8        2.88        3.26      0.99 o 
  -6   0   8       64.03       60.35      3.39 o 
  -5   0   8        0.72        1.93      0.72 o 
  -4   0   8       47.57       46.60      1.66 o 
  -3   0   8        4.42        4.46      0.72 o 
  -2   0   8        5.47        5.12      0.70 o 
  -1   0   8        1.34        1.42      0.82 o 
   0   0   8        2.92        3.33      0.57 o 
   1   0   8      249.77      252.11      5.02 o 
   2   0   8      143.38      128.05      2.92 o 
   3   0   8       18.87       15.52      0.83 o 
   4   0   8        1.28        0.21      0.80 o 
   5   0   8      125.00      118.03      5.67 o 
   6   0   8       15.18       14.14      4.03 o 
   7   0   8       10.95       10.52      2.07 o 
   8   0   8        1.87       -0.52      1.75 o 
  -9   1   8        8.94        9.56      1.22 o 
  -8   1   8        0.92        0.78      0.75 o 
  -7   1   8        2.73        2.50      0.69 o 
  -6   1   8       33.59       32.38      1.10 o 
  -5   1   8       20.96       20.41      0.86 o 
  -4   1   8      200.52      203.78      3.17 o 
  -3   1   8      168.65      156.25      2.51 o 
  -2   1   8       38.85       33.26      0.95 o 
  -1   1   8       36.65       43.81      2.17 o 
   0   1   8       49.04       54.00      1.01 o 
   1   1   8      287.01      281.97      3.48 o 
   2   1   8      107.87       98.88      3.77 o 
   3   1   8       29.34       26.66      0.79 o 
   4   1   8      129.62      127.66      2.34 o 
   5   1   8       29.26       26.68      1.23 o 
   6   1   8        0.08        0.91      1.08 o 
   7   1   8        0.16       -0.68      0.98 o 
   8   1   8        0.18        0.04      1.39 o 
  -9   2   8        1.93        0.30      0.92 o 
  -8   2   8       31.38       29.53      1.25 o 
  -7   2   8       27.42       26.86      1.12 o 
  -6   2   8       13.52       13.63      0.85 o 
  -5   2   8        2.78        8.38      1.23 o 
  -4   2   8       63.18       60.38      1.66 o 
  -3   2   8       17.34       17.77      0.73 o 
  -2   2   8       12.80       14.68      0.64 o 
  -1   2   8       75.86       71.29      1.98 o 
   0   2   8        2.89        2.50      0.37 o 
   1   2   8       50.16       47.97      1.00 o 
   2   2   8      207.19      199.82      2.71 o 
   3   2   8        9.90       10.22      0.69 o 
   4   2   8       27.38       27.19      0.95 o 
   5   2   8        6.19        5.90      0.88 o 
   6   2   8        5.31        5.81      0.96 o 
   7   2   8        0.78        1.51      0.98 o 
   8   2   8        9.35       10.68      2.23 o 
  -9   3   8        1.05        2.21      1.14 o 
  -8   3   8        7.84        5.35      0.90 o 
  -7   3   8        5.07        5.09      0.76 o 
  -6   3   8        1.31        0.67      0.59 o 
  -5   3   8       65.05       71.45      1.61 o 
  -4   3   8      105.39      103.39      1.96 o 
  -3   3   8       91.67       87.37      1.69 o 
  -2   3   8       14.69       11.64      0.72 o 
  -1   3   8       22.24       20.76      0.73 o 
   0   3   8        9.71        9.88      0.52 o 
   1   3   8       30.20       29.05      0.78 o 
   2   3   8      259.65      247.93      3.66 o 
   3   3   8       22.12       18.35      0.81 o 
   4   3   8      121.20      119.39      2.29 o 
   5   3   8        7.79        8.59      1.18 o 
   6   3   8        5.23        3.28      0.92 o 
   7   3   8       22.28       20.78      1.34 o 
  -8   4   8        1.56        1.88      0.86 o 
  -7   4   8        5.01        4.92      0.93 o 
  -6   4   8       38.88       38.42      1.23 o 
  -5   4   8        8.49        8.88      0.78 o 
  -4   4   8       69.32       67.74      1.65 o 
  -3   4   8       26.21       22.92      0.98 o 
  -2   4   8       11.66       11.98      0.67 o 
  -1   4   8       28.40       20.52      0.77 o 
   0   4   8       17.02       18.70      0.87 o 
   1   4   8       23.62       21.34      0.94 o 
   2   4   8      128.09      121.80      2.17 o 
   3   4   8       92.98       85.69      1.76 o 
   4   4   8       66.72       65.49      1.54 o 
   5   4   8       40.83       38.61      1.24 o 
   6   4   8       20.41       23.35      1.34 o 
   7   4   8       14.89       17.17      1.44 o 
  -8   5   8       21.54       22.27      1.43 o 
  -7   5   8       19.95       22.12      1.16 o 
  -6   5   8       41.63       43.19      1.36 o 
  -5   5   8       40.00       44.23      1.45 o 
  -4   5   8       23.17       22.15      1.18 o 
  -3   5   8       10.32       10.84      0.85 o 
  -2   5   8        7.53        7.64      0.77 o 
  -1   5   8       13.20       13.17      0.72 o 
   0   5   8       45.47       46.59      1.19 o 
   1   5   8       11.76       12.61      0.89 o 
   2   5   8      152.50      144.66      3.54 o 
   3   5   8       21.02       16.92      0.90 o 
   4   5   8       66.40       61.88      1.54 o 
   5   5   8        1.14        1.44      0.68 o 
   6   5   8       36.58       41.03      1.38 o 
   7   5   8       11.71       12.45      1.60 o 
  -7   6   8        5.23        4.38      0.92 o 
  -6   6   8       27.39       27.54      1.16 o 
  -5   6   8       16.37       16.64      1.08 o 
  -4   6   8       15.70       16.49      1.02 o 
  -3   6   8        4.76        5.27      0.78 o 
  -2   6   8       26.31       27.23      1.16 o 
  -1   6   8        1.94        1.22      0.61 o 
   0   6   8       44.20       48.81      1.47 o 
   1   6   8        3.95        3.23      0.72 o 
   2   6   8       18.66       17.07      1.12 o 
   3   6   8        4.89        4.37      0.71 o 
   4   6   8       36.74       36.74      1.26 o 
   5   6   8        2.38        4.95      0.82 o 
   6   6   8        7.88       10.09      1.04 o 
  -6   7   8        6.71        7.08      1.02 o 
  -5   7   8        6.16        6.88      0.94 o 
  -4   7   8        5.01        5.70      0.85 o 
  -3   7   8        3.06        3.23      0.81 o 
  -2   7   8        7.68        7.23      0.98 o 
  -1   7   8       42.77       38.08      1.35 o 
   0   7   8        3.49        4.34      0.77 o 
   1   7   8        4.77        4.98      0.81 o 
   2   7   8       22.87       20.28      1.12 o 
   3   7   8       11.48       15.65      1.02 o 
   4   7   8       47.40       51.51      1.62 o 
   5   7   8        3.35        2.31      0.87 o 
  -5   8   8        1.70        1.99      0.91 o 
  -4   8   8       15.20       17.38      1.23 o 
  -3   8   8        1.05        0.85      0.84 o 
  -2   8   8        8.78       10.98      1.20 o 
  -1   8   8       27.60       28.78      1.28 o 
   0   8   8       34.69       38.26      1.41 o 
   1   8   8       19.66       18.55      1.16 o 
   2   8   8        1.24       -0.02      0.93 o 
   3   8   8       69.37       68.72      1.80 o 
   4   8   8        0.65        1.20      0.87 o 
  -4   9   8        7.35        9.47      1.65 o 
  -3   9   8        2.25        2.59      0.97 o 
  -2   9   8        1.19       -0.14      1.02 o 
  -1   9   8        2.26        2.15      0.94 o 
   0   9   8        2.64        3.19      0.92 o 
   1   9   8        5.08        5.78      1.15 o 
   2   9   8       14.33       16.98      1.29 o 
  -8   0   9        2.50        2.02      1.17 o 
  -7   0   9        5.39        5.00      1.11 o 
  -6   0   9       17.81       14.65      1.25 o 
  -5   0   9       44.19       50.67      2.06 o 
  -4   0   9        0.02        0.59      0.71 o 
  -3   0   9        4.66        4.87      0.81 o 
  -2   0   9       10.85       10.94      0.93 o 
  -1   0   9        0.05        0.02      0.56 o 
   0   0   9       30.18       33.84      1.31 o 
   1   0   9        1.29        1.42      0.61 o 
   2   0   9        1.06       -0.27      0.54 o 
   3   0   9       23.22       20.62      1.40 o 
   4   0   9        2.47        1.66      0.98 o 
   5   0   9        0.40        8.86      1.38 o 
   6   0   9        2.03        0.14      1.57 o 
   7   0   9        1.46        1.36      1.83 o 
  -8   1   9       20.48       19.78      1.14 o 
  -7   1   9       30.70       28.61      1.17 o 
  -6   1   9       16.15       15.53      0.93 o 
  -5   1   9       26.67       26.78      1.00 o 
  -4   1   9       82.14       79.09      1.66 o 
  -3   1   9       78.86       74.88      2.25 o 
  -2   1   9       14.19       11.87      0.64 o 
  -1   1   9        9.58       10.56      0.64 o 
   0   1   9       12.02       14.76      0.67 o 
   1   1   9        4.06        4.79      0.64 o 
   2   1   9       14.69       13.70      0.61 o 
   3   1   9       95.56       89.42      1.58 o 
   4   1   9       20.56       19.52      1.08 o 
   5   1   9       26.49       28.84      1.77 o 
   6   1   9       11.79       14.05      2.35 o 
   7   1   9        6.15        5.80      1.43 o 
  -8   2   9        0.70        0.05      0.81 o 
  -7   2   9        9.66       10.75      0.95 o 
  -6   2   9       67.66       62.81      1.60 o 
  -5   2   9       13.98       15.31      0.86 o 
  -4   2   9       21.07       19.15      1.10 o 
  -3   2   9       35.98       36.39      1.06 o 
  -2   2   9        5.91        5.07      0.55 o 
  -1   2   9       17.08       18.39      1.57 o 
   0   2   9       22.19       19.31      0.72 o 
   1   2   9      117.20      114.91      1.78 o 
   2   2   9        7.03        8.97      0.66 o 
   3   2   9        0.62        0.55      0.53 o 
   4   2   9        9.70       12.35      1.03 o 
   5   2   9        4.39        9.28      1.46 o 
   6   2   9       13.74       15.18      1.44 o 
   7   2   9        0.75       -0.71      1.40 o 
  -8   3   9        3.63        3.89      0.95 o 
  -7   3   9       14.96       15.61      1.04 o 
  -6   3   9        6.00        3.66      0.73 o 
  -5   3   9        8.10        8.37      0.88 o 
  -4   3   9       80.30       75.97      1.97 o 
  -3   3   9        5.51        4.92      0.59 o 
  -2   3   9       20.51       21.47      1.17 o 
  -1   3   9       44.46       41.96      1.08 o 
   0   3   9       48.89       51.53      1.42 o 
   1   3   9       37.75       37.93      1.23 o 
   2   3   9        3.54        4.60      0.70 o 
   3   3   9        2.82        2.47      0.63 o 
   4   3   9       41.36       37.82      1.66 o 
   5   3   9        8.47       10.57      1.10 o 
   6   3   9       18.01       19.82      1.38 o 
   7   3   9        6.45        5.60      2.09 o 
  -7   4   9       19.14       18.76      1.13 o 
  -6   4   9       12.49       13.65      0.95 o 
  -5   4   9       13.81       15.86      0.93 o 
  -4   4   9       49.10       48.75      1.92 o 
  -3   4   9       23.85       23.00      1.07 o 
  -2   4   9       22.56       20.09      0.98 o 
  -1   4   9       28.31       26.47      1.08 o 
   0   4   9        2.69        3.68      0.67 o 
   1   4   9       81.68       77.47      1.89 o 
   2   4   9        4.38        3.49      0.69 o 
   3   4   9        1.94        1.38      0.61 o 
   4   4   9       38.58       37.11      1.22 o 
   5   4   9        1.30        1.94      0.89 o 
   6   4   9       15.79       18.03      1.43 o 
  -7   5   9        8.79        9.04      1.01 o 
  -6   5   9       21.48       20.74      1.09 o 
  -5   5   9        1.13        0.99      0.67 o 
  -4   5   9       12.83       14.67      1.04 o 
  -3   5   9        8.60        8.57      0.88 o 
  -2   5   9       13.33       14.55      1.27 o 
  -1   5   9       57.25       52.45      1.99 o 
   0   5   9       15.24       17.22      0.90 o 
   1   5   9       23.62       22.48      1.05 o 
   2   5   9       12.08       13.74      1.01 o 
   3   5   9        5.62        5.85      0.76 o 
   4   5   9       23.55       21.77      1.02 o 
   5   5   9        1.16        2.24      0.79 o 
   6   5   9       15.48       19.87      1.69 o 
  -6   6   9        1.07        1.69      0.92 o 
  -5   6   9       31.16       27.52      1.33 o 
  -4   6   9       53.54       60.15      1.83 o 
  -3   6   9        2.94        3.48      0.81 o 
  -2   6   9       32.05       27.04      1.84 o 
  -1   6   9        2.00        1.47      0.80 o 
   0   6   9       11.00       12.28      0.90 o 
   1   6   9        2.11        1.19      0.89 o 
   2   6   9       23.36       21.42      1.14 o 
   3   6   9        6.94        6.39      0.92 o 
   4   6   9        6.53        5.27      0.85 o 
   5   6   9       13.77       18.81      1.21 o 
  -5   7   9        0.44        0.01      0.89 o 
  -4   7   9        3.54        4.38      1.17 o 
  -3   7   9       16.46       17.78      1.58 o 
  -2   7   9       13.48       15.93      1.14 o 
  -1   7   9       28.49       28.40      1.50 o 
   0   7   9       26.67       29.08      1.28 o 
   1   7   9        5.42        3.58      1.00 o 
   2   7   9        2.63        2.10      0.87 o 
   3   7   9       29.96       35.63      1.86 o 
   4   7   9        1.46        1.85      0.88 o 
  -4   8   9       17.66       19.02      1.71 o 
  -3   8   9       11.40       14.01      1.22 o 
  -2   8   9        7.91        7.44      1.21 o 
  -1   8   9        6.77        5.55      1.16 o 
   0   8   9        6.43        6.70      1.03 o 
   1   8   9        2.92        5.56      1.09 o 
   2   8   9       21.69       24.59      2.40 o 
   3   8   9        5.78        7.75      1.77 o 
  -7   0  10        3.06        1.71      1.10 o 
  -6   0  10        1.44        1.46      0.94 o 
  -5   0  10      110.90      111.91      3.15 o 
  -4   0  10       91.92       84.90      2.54 o 
  -3   0  10       33.27       31.19      1.47 o 
  -2   0  10        0.54        0.55      0.67 o 
  -1   0  10       27.19       25.17      1.26 o 
   0   0  10       64.62       67.20      2.03 o 
   1   0  10       37.15       38.51      1.51 o 
   2   0  10       53.16       48.55      1.73 o 
   4   0  10       10.88        9.56      1.36 o 
   5   0  10       25.98       31.86      2.64 o 
   6   0  10        0.70       -1.74      1.74 o 
  -7   1  10        6.54        5.84      0.88 o 
  -6   1  10        6.15        6.59      0.82 o 
  -5   1  10        3.49        7.11      0.73 o 
  -4   1  10        2.92        2.67      0.63 o 
  -3   1  10       33.64       33.70      1.07 o 
  -2   1  10       41.48       40.15      1.12 o 
  -1   1  10        2.74        2.47      0.61 o 
   0   1  10       50.51       52.10      1.23 o 
   1   1  10      117.26      115.24      2.07 o 
   2   1  10        4.58        4.64      1.66 o 
   3   1  10        4.72        5.22      1.01 o 
   4   1  10       42.62       41.58      1.61 o 
   5   1  10       19.92       19.91      1.38 o 
   6   1  10        0.63        1.67      1.42 o 
  -7   2  10        4.03        2.94      0.94 o 
  -6   2  10        6.59        6.48      0.81 o 
  -5   2  10       45.42       43.49      1.32 o 
  -4   2  10       40.02       37.02      1.18 o 
  -3   2  10       43.42       41.38      1.18 o 
  -2   2  10       12.60       12.22      0.76 o 
  -1   2  10        9.72       10.60      1.02 o 
   0   2  10       59.59       58.47      3.47 o 
   1   2  10       81.93       78.93      2.31 o 
   2   2  10       43.24       39.27      1.62 o 
   3   2  10       43.92       42.52      1.41 o 
   4   2  10       36.25       37.78      1.54 o 
   5   2  10        7.10        9.23      1.21 o 
   6   2  10       13.64       13.27      1.87 o 
  -7   3  10       23.90       23.25      1.20 o 
  -6   3  10        7.51        9.38      0.92 o 
  -5   3  10        8.45        7.96      1.30 o 
  -4   3  10        7.10        5.62      1.11 o 
  -3   3  10        2.15        2.10      0.59 o 
  -2   3  10       54.62       49.21      1.81 o 
  -1   3  10        8.24        7.88      0.82 o 
   0   3  10       25.63       26.18      1.27 o 
   1   3  10       58.11       57.35      1.97 o 
   2   3  10       38.79       37.72      1.34 o 
   3   3  10       12.19       12.63      0.99 o 
   4   3  10        2.49        3.48      0.94 o 
   5   3  10        7.91        9.78      1.21 o 
  -6   4  10        6.71        7.02      0.88 o 
  -5   4  10       15.30       14.17      1.01 o 
  -4   4  10        4.10        4.24      0.72 o 
  -3   4  10        1.04        0.58      0.66 o 
  -2   4  10        5.56        4.66      0.79 o 
  -1   4  10        8.89       10.16      0.91 o 
   0   4  10       17.14       19.05      1.24 o 
   1   4  10       94.07       90.28      2.67 o 
   2   4  10       29.07       25.91      1.20 o 
   3   4  10       39.76       40.58      1.49 o 
   4   4  10       21.54       22.77      1.21 o 
   5   4  10        7.72        8.49      1.58 o 
  -6   5  10        3.67        4.65      1.04 o 
  -5   5  10        9.89       10.39      1.11 o 
  -4   5  10        7.62        7.30      0.95 o 
  -3   5  10       11.55       12.26      1.04 o 
  -2   5  10        0.00       -0.30      0.69 o 
  -1   5  10       33.79       34.71      1.61 o 
   0   5  10        7.55        6.20      1.05 o 
   1   5  10        6.66        7.02      1.52 o 
   2   5  10        9.55        8.57      0.95 o 
   3   5  10       26.80       24.23      1.28 o 
   4   5  10        5.10        4.98      1.71 o 
  -5   6  10       26.06       26.43      1.45 o 
  -4   6  10        0.85        0.49      0.85 o 
  -3   6  10        9.73       10.88      1.49 o 
  -2   6  10       12.36       11.75      1.08 o 
  -1   6  10        0.88        0.31      0.93 o 
   0   6  10        5.65        5.54      1.28 o 
   1   6  10       22.17       23.01      1.49 o 
   2   6  10       23.56       21.83      1.27 o 
   3   6  10       38.05       41.36      1.62 o 
   4   6  10        2.29        3.14      1.95 o 
  -4   7  10        2.57        3.00      1.03 o 
  -3   7  10       24.95       27.75      1.53 o 
  -2   7  10        4.88        5.08      1.14 o 
  -1   7  10       26.75       30.20      1.66 o 
   0   7  10        8.21       10.83      1.32 o 
   1   7  10        3.69        3.96      1.42 o 
   2   7  10       17.57       19.79      1.37 o 
  -6   0  11        0.87        2.04      1.10 o 
  -5   0  11       20.58       24.65      1.58 o 
  -4   0  11       63.16       64.44      4.22 o 
  -3   0  11       13.53       12.84      1.28 o 
  -2   0  11       14.81       14.99      1.22 o 
  -1   0  11       14.81       14.64      1.16 o 
   0   0  11       39.33       41.48      1.67 o 
   1   0  11       15.95       16.64      1.22 o 
   2   0  11       34.13       39.45      2.78 o 
   3   0  11        2.30        1.42      1.69 o 
   5   0  11        5.87        9.67      2.42 o 
  -6   1  11       17.95       15.45      1.08 o 
  -5   1  11        2.18        5.07      0.77 o 
  -4   1  11        9.75        7.87      0.82 o 
  -3   1  11       18.37       19.46      0.90 o 
  -2   1  11        1.30        1.15      0.58 o 
  -1   1  11       10.76       11.07      0.79 o 
   0   1  11       41.25       43.52      1.21 o 
   1   1  11        3.59        2.84      0.77 o 
   2   1  11        4.28        4.65      1.84 o 
   3   1  11        2.00        0.35      1.54 o 
   4   1  11        5.29        5.80      1.81 o 
   5   1  11       10.82       14.04      1.80 o 
  -6   2  11        5.24        4.48      0.85 o 
  -5   2  11       24.68       21.49      1.09 o 
  -4   2  11       40.86       38.77      1.27 o 
  -3   2  11        5.14        4.88      0.72 o 
  -2   2  11        0.50        0.57      0.58 o 
  -1   2  11       23.86       22.55      0.92 o 
   0   2  11       31.46       31.57      1.26 o 
   1   2  11        0.02        1.38      0.86 o 
   2   2  11        9.23        9.80      1.15 o 
   3   2  11        2.88        4.06      1.71 o 
   4   2  11       10.15       13.15      1.45 o 
  -6   3  11        0.40       -0.14      0.80 o 
  -5   3  11       17.81       18.08      1.09 o 
  -4   3  11       23.04       22.21      1.02 o 
  -3   3  11        4.55        3.27      0.72 o 
  -2   3  11       19.81       19.07      1.06 o 
  -1   3  11        2.60        1.29      0.71 o 
   0   3  11       40.44       43.58      1.81 o 
   1   3  11       32.50       31.88      1.60 o 
   2   3  11        5.72        6.02      1.10 o 
   3   3  11        2.33        3.07      1.04 o 
   4   3  11        6.36        5.73      1.39 o 
  -5   4  11       12.48       11.00      1.18 o 
  -4   4  11        3.99        5.81      0.98 o 
  -3   4  11       19.33       17.47      1.17 o 
  -2   4  11       12.44       12.00      1.04 o 
  -1   4  11       13.62       16.47      1.31 o 
   0   4  11       16.07       16.62      1.85 o 
   1   4  11       18.02       18.62      1.80 o 
   2   4  11        0.15        0.50      1.01 o 
   3   4  11       13.17       14.64      2.01 o 
  -4   5  11       12.47       13.02      1.21 o 
  -3   5  11        5.65        5.29      1.07 o 
  -2   5  11        2.11        1.63      0.84 o 
  -1   5  11        0.19        0.08      0.94 o 
   0   5  11        0.93        0.87      0.98 o 
   1   5  11       11.01       10.46      1.79 o 
   2   5  11        7.99        9.46      2.42 o 
   3   5  11       11.00       13.95      1.81 o 
  -3   6  11        0.58       -0.59      0.93 o 
  -2   6  11       10.58       11.71      1.33 o 
  -1   6  11       23.00       27.09      1.94 o 
   0   6  11       21.12       26.89      1.68 o 
   1   6  11        5.87        5.83      1.24 o 
  -5   0  12        1.05        0.49      1.19 o 
  -4   0  12        8.70        7.97      1.26 o 
  -3   0  12        2.16        0.94      0.98 o 
  -2   0  12        6.26        4.52      1.05 o 
  -1   0  12        2.33        1.28      0.99 o 
   0   0  12       64.44       68.85      2.33 o 
   1   0  12        1.16        0.69      1.42 o 
  -5   1  12       15.77       16.04      1.13 o 
  -4   1  12       23.25       24.02      1.15 o 
  -3   1  12        2.83        2.00      0.71 o 
  -2   1  12        2.11        2.40      0.68 o 
  -1   1  12        4.80        4.58      0.72 o 
   0   1  12       11.59       13.74      0.95 o 
   1   1  12       16.66       17.14      1.43 o 
   2   1  12       16.21       17.39      2.42 o 
   3   1  12       12.74       13.68      2.55 o 
  -4   2  12       10.17       10.93      0.99 o 
  -3   2  12       20.41       21.39      1.06 o 
  -2   2  12        5.93        6.51      0.91 o 
  -1   2  12        4.35        2.78      0.81 o 
   0   2  12       34.11       37.47      1.81 o 
   1   2  12        5.61        5.77      1.13 o 
   2   2  12       14.28       17.05      2.55 o 
  -4   3  12       11.68       11.67      1.17 o 
  -3   3  12        3.36        3.64      0.94 o 
  -2   3  12        8.22        7.97      0.97 o 
  -1   3  12       18.60       18.80      1.45 o 
   0   3  12       35.96       38.30      1.84 o 
   1   3  12       15.20       17.74      1.49 o 
   2   3  12       10.79       14.71      1.46 o 
  -3   4  12        6.93        5.36      0.98 o 
  -2   4  12        5.18        5.78      1.46 o 
  -1   4  12        5.84        4.06      2.04 o 
   0   4  12        4.73        5.12      1.16 o 
   1   4  12        3.67        4.35      1.24 o 
                                                 
